# Supplementary material for: Stable isotopes in global lakes integrate catchment and climatic controls on evaporation
Source: Nat Commun. 2021 Dec 10;12:7224. doi: 10.1038/s41467-021-27569-x (PMC8664878; doi:10.1038/s41467-021-27569-x)
Supplement: Supplementary file 4 — Supplementary Data 1 [file 41467_2021_27569_MOESM4_ESM.xlsx]

## Sheet: database-median
ID	Lake	Years	Principle Data Source	Latitude	Longitude	Altitude, m.a.sl	Climate type	Surface area, km2	Average depth, m	δ18OLake	δ2HLake	Catchment area, km2	δ18OPrecipitation	δ2HPrecipitation	Precipitation, mm	Air temperature, °C	Vapor pressure	Relative humidity, %	Wind speed, m/s	Solar radiation	Evapotranspiration, mm	Bowen Ratio	Sensible heat fluxes	Latent Heat Fluxes	limnicity
1	Schirmacher oasis El	1996	IAEA	-70.7555	11.5469	117	EF	NA	NA	-28.07	-210.9	40.4274	-16.3463	-123.311	120.06	-15.7491	0.123114	0.684317	14.0134	12219.6	NA	NA	NA	NA	NA
2	Schirmacher oasis Ep	1996	IAEA	-70.746	11.5248	117	EF	NA	NA	-30.1	-217.3	192.186	-13.6539	-102.705	125.442	-14.4622	0.123683	0.6182	14.2371	12206.5	NA	NA	NA	NA	NA
3	Schirmacher oasis F1	1996	IAEA	-70.761	11.7298	117	EF	NA	NA	-27.6	-207.3	972.333	-14.1418	-105.979	128.123	-13.4482	0.122691	0.564477	14.7621	12253.5	NA	NA	NA	NA	NA
4	Schirmacher oasis F2	1996	IAEA	-70.7577	11.7282	117	EF	NA	NA	-27.03	-198.5	972.333	-14.1418	-105.979	128.123	-13.4482	0.122691	0.564477	14.7621	12253.5	NA	NA	NA	NA	NA
5	Schirmacher oasis L3	1996	IAEA	-70.7638	11.7107	117	EF	NA	NA	-29.5	-216.2	972.333	-14.1418	-105.979	128.123	-13.4482	0.122691	0.564477	14.7621	12253.5	NA	NA	NA	NA	NA
6	Schirmacher oasis L4	1996	IAEA	-70.7668	11.7124	117	EF	NA	NA	-28.32	-208.2	972.333	-14.1418	-105.979	128.123	-13.4482	0.122691	0.564477	14.7621	12253.5	NA	NA	NA	NA	NA
7	Schirmacher oasis L5	1996	IAEA	-70.7675	11.7179	117	EF	NA	NA	-30.75	-222.8	972.333	-14.1418	-105.979	128.123	-13.4482	0.122691	0.564477	14.7621	12253.5	NA	NA	NA	NA	NA
8	Schirmacher oasis L55	1996	IAEA	-70.7487	11.5112	117	EF	NA	NA	-30.34	-218.9	192.186	-13.6539	-102.705	125.442	-14.4622	0.123683	0.6182	14.2371	12206.5	NA	NA	NA	NA	NA
9	Schirmacher oasis-L91	1996	IAEA	-70.7408	11.4613	117	EF	NA	NA	-23.7	-177.2	192.186	-13.6539	-102.705	125.442	-14.4622	0.123683	0.6182	14.2371	12206.5	NA	NA	NA	NA	NA
10	Bora Deora Purbapar Pond	2004	IAEA	23.908	90.387	14	Am	NA	NA	-5.23	-40	8.15948	-5.9362	-37.4719	2113.4	25.6075	2.54542	0.774835	1.14917	17891.1	1616.8	1.12896	58.185	54.4617	0
11	Faxinal	2014	De Vargas & Roisenberg 2018 (doi: 10.1007/s12665-018-7395-5)	-29.0888	-51.0563	690	Cfb	0	NA	-4.625	-26	66.1383	-7.22333	-45.929	1857.76	15.8598	1.44969	0.804531	2.20777	14425	1182.93	0.57402	42.182	74.1281	5
12	Lake C	2008	Schwerdtfeger et al. 2014 (doi: 10.1080/02626667.2013.870665)	-16.3118	-56.1624	120	Aw	NA	0.3	-4.8	-28.3	36882.5	-5.97841	-35.7211	1468.12	24.0844	2.27191	0.757389	1.39676	15246.9	1473.49	2.075	55.9605	80.5149	4
13	Pantanal C	2008	Schwerdtfeger et al. 2014 (doi: 10.1080/02626667.2013.870665)	-16.3118	-56.1624	120	Aw	NA	0.3	-0.455	-8.445	36882.5	-5.97841	-35.7211	1468.12	24.0844	2.27191	0.757389	1.39676	15246.9	1473.49	2.075	55.9605	80.5149	4
14	Isle Lake	1966	IAEA	53.6321	-114.71	730	Dfb	NA	NA	NA	-105	273.493	-16.4444	-124.679	539.417	2.33961	0.627343	0.867389	3.1227	12363.4	865.816	2.27459	7.73056	41.47	70
15	L07	2008	Gibson et al. 2017 (doi:10.1016/j.jhydrol.2016.11.016)	49.68	-91.38	405	Dfb	NA	NA	-6.33	-61.73	0.067836	-14.1856	-103.451	754	1.04167	0.674167	1.02296	2.725	11911.8	776	0.0630753	21.7214	48.2154	82
16	L08	2008	Gibson et al. 2017 (doi:10.1016/j.jhydrol.2016.11.016)	49.99	-91.55	401	Dfb	NA	NA	-10.66	-76.36	69.0403	-14.325	-104.716	744.878	0.875677	0.671369	1.03097	2.83476	11915.2	771.183	-0.852555	14.8499	50.88	174
17	L25	2008	Gibson et al. 2017 (doi:10.1016/j.jhydrol.2016.11.016)	49.64	-91.57	401	Dfb	NA	NA	-9.06	-75.11	5546.91	-14.0481	-102.254	748.523	0.962055	0.665719	1.01595	2.71767	11923.5	776.586	0.0506195	21.3235	48.4701	257
18	L26	2008	Gibson et al. 2017 (doi:10.1016/j.jhydrol.2016.11.016)	49.7	-91.97	404	Dfb	NA	NA	-8.25	-69.38	137.32	-14.1107	-103.096	764.164	1.40922	0.69042	1.02029	2.87097	11944.9	776.512	0.0334747	20.4311	49.5664	241
19	L28	2008	Gibson et al. 2017 (doi:10.1016/j.jhydrol.2016.11.016)	49.72	-91.84	NA	Dfb	NA	NA	-8.73	-70.82	2.41744	-14.1565	-103.366	774	1.28056	0.683333	1.0192	2.825	11944.4	779	0.0334747	20.4311	49.5664	209
20	L30	2008	Gibson et al. 2017 (doi:10.1016/j.jhydrol.2016.11.016)	49.57	-91.82	407	Dfb	NA	NA	-7.42	-67.23	120.898	-14.0943	-102.814	790.14	1.4574	0.684942	1.0087	2.78167	11931.5	783.009	0.0630753	21.7214	48.2154	252
21	L31	2008	Gibson et al. 2017 (doi:10.1016/j.jhydrol.2016.11.016)	49.96	-91.79	356	Dfb	NA	NA	-9.77	-78.29	7458.61	-14.0892	-102.644	751.195	1.01787	0.669443	1.01753	2.74323	11926	776.635	-0.852555	14.8499	50.88	181
22	L34	2008	Gibson et al. 2017 (doi:10.1016/j.jhydrol.2016.11.016)	49.53	-91.23	407	Dfb	NA	NA	-10.19	-79.48	3395.73	-14.0372	-102.132	731.513	0.806502	0.659879	1.0184	2.71928	11913.8	772.607	0.0907453	21.9365	48.2176	141
23	M08	2008	Gibson et al. 2017 (doi:10.1016/j.jhydrol.2016.11.016)	48.62	-91.74	419	Dfb	NA	NA	-7.48	-57.98	0.626271	-13.0915	-94.6564	766.382	2.22614	0.689758	0.961431	2.58295	12027.3	823	0.0128754	17.4095	52.0596	252
24	M43	2008	Gibson et al. 2017 (doi:10.1016/j.jhydrol.2016.11.016)	48.27	-91.79	397	Dfb	NA	NA	-5.69	-55.5	23.5089	-12.7543	-91.8379	734.634	2.61951	0.696707	0.944293	2.63028	12090.9	831.15	0.0339016	17.246	53.5181	242
25	M44	2008	Gibson et al. 2017 (doi:10.1016/j.jhydrol.2016.11.016)	48.29	-91.92	362	Dfb	NA	NA	-7.68	-64.72	60.654	-12.7679	-91.9832	737.057	2.71087	0.702063	0.945395	2.58421	12090.6	839.336	0.0333921	17.4103	53.3038	204
26	M49	2008	Gibson et al. 2017 (doi:10.1016/j.jhydrol.2016.11.016)	48.63	-91.32	405	Dfb	NA	NA	-7.25	-66.32	757.758	-13.1363	-94.9467	741.987	1.8108	0.674526	0.968517	2.71278	12019.8	803.685	0.0503535	18.921	51.1503	238
27	O02	2008	Gibson et al. 2017 (doi:10.1016/j.jhydrol.2016.11.016)	49.56	-84.45	266	Dfb	NA	NA	-11.53	-87.73	2.87241	-14.0686	-101.728	819.667	0.55	0.653333	1.02715	2.73056	11878.3	747.2	0.283309	22.9304	46.3035	3
28	O09	2008	Gibson et al. 2017 (doi:10.1016/j.jhydrol.2016.11.016)	49.74	-84.34	270	Dfb	NA	NA	-11.39	-87.34	9.10283	-14.1867	-102.803	815.812	0.38125	0.647969	1.03123	2.71042	11903	741.941	0.276767	22.7396	46.5691	23
29	O10	2008	Gibson et al. 2017 (doi:10.1016/j.jhydrol.2016.11.016)	49.73	-84.14	247	Dfb	NA	NA	-9.15	-76.61	63.0968	-14.2029	-102.912	820.5	0.382664	0.648304	1.03166	2.72902	11880.4	740.811	0.359356	25.6715	46.2948	62
30	O17	2008	Gibson et al. 2017 (doi:10.1016/j.jhydrol.2016.11.016)	49.59	-84.26	277	Dfb	NA	NA	-11.86	-90.98	3.22211	-14.1883	-102.658	826.5	0.445833	0.64875	1.02766	2.77222	11876.3	746	0.277815	22.6892	46.4159	57
31	O19	2008	Gibson et al. 2017 (doi:10.1016/j.jhydrol.2016.11.016)	49.54	-84.24	269	Dfb	NA	NA	-11.38	-87.3	4.10814	-14.1367	-102.24	823	0.464286	0.650833	1.02958	2.77738	11896.4	742.5	0.255154	22.187	46.6689	57
32	O28	2008	Gibson et al. 2017 (doi:10.1016/j.jhydrol.2016.11.016)	49.66	-84.27	266	Dfb	NA	NA	-10	-82.01	41.7959	-14.1896	-102.747	821.286	0.375714	0.648155	1.03194	2.74655	11886.5	738.352	0.281452	22.7698	46.3753	57
33	O29	2008	Gibson et al. 2017 (doi:10.1016/j.jhydrol.2016.11.016)	49.82	-83.89	234	Dfb	NA	NA	-11.42	-87.44	254.927	-14.1957	-102.842	824.976	0.358407	0.650769	1.0374	2.77566	11881.5	737.457	0.0635117	18.5042	49.6468	89
34	O30	2008	Gibson et al. 2017 (doi:10.1016/j.jhydrol.2016.11.016)	49.81	-83.72	236	Dfb	NA	NA	-11.25	-87.52	466.432	-14.235	-103.15	827.12	0.30498	0.650111	1.04037	2.78732	11880.2	734.492	0.0418814	18.1677	49.8699	81
35	Q57	2008	Gibson et al. 2017 (doi:10.1016/j.jhydrol.2016.11.016)	47.78	-84.67	302	Dfb	NA	NA	-11.48	-84.73	189.211	-12.5839	-89.14	1045.67	2.14105	0.692813	0.97157	3.50326	12131.5	754.145	0.347021	19.703	58.6352	44
36	Q61	2008	Gibson et al. 2017 (doi:10.1016/j.jhydrol.2016.11.016)	47.85	-84.59	272	Dfb	NA	NA	-11.31	-85.5	224.417	-12.8341	-91.1022	1025.03	1.92185	0.686533	0.977959	3.41233	12100.2	756.406	0.347021	19.703	58.6352	61
37	Las Piedras Lake	1994, 1997, 2005	IAEA	12.445	-86.568	64	Aw	NA	NA	0.25	-9.3	17.0552	-4.56196	-27.2501	1471.15	26.2717	2.51925	0.737307	2.43625	21112.4	2065.6	1.44468	74.0448	86.5982	43
38	Shagari Dam reservoir	2014-2015	IAEA	12.6454	5.00031	250	BSh	NA	NA	1.635	3.635	3673.32	-3.31093	-16.9752	695.983	27.8752	1.67166	0.445305	2.68032	19001.6	2668.55	2.7357	49.0606	60.6905	1
39	Manna Dam reservoir	1996-1998	IAEA	30.4739	67.7124	2570	BWh	NA	NA	-3.93	-22.36	103.708	-3.69824	-16.719	286.156	9.84704	0.501294	0.412474	2.11194	18673.4	1527.5	6.69776	78.9348	15.7258	0
40	Pechi Dam reservoir	1995-1998	IAEA	30.3944	67.7109	2570	BWh	NA	NA	-0.41	3.71	42.6133	-3.48481	-15.6872	278.69	10.4647	0.526207	0.415446	2.04756	18767.9	1543.24	6.762	79.3943	15.5537	0
41	Uchki Dam reservoir	1996-1998	IAEA	30.382	67.7563	2570	BWh	NA	NA	3.445	18.025	22.5895	-3.48522	-15.7262	282.581	9.94758	0.51	0.416818	2.06156	18723.3	1520.5	6.762	79.3943	15.5537	0
42	Varchum Dam reservoir	1996-1998	IAEA	30.4333	67.5061	2570	BWh	NA	NA	-0.585	-8.53	557.699	-3.87983	-17.5686	274.442	11.6032	0.545297	0.399152	2.07848	18826.2	1641.49	7.20173	80.722	15.1934	0
43	Vouch Gouski reservoir	1995-1996	IAEA	30.382	67.7563	2570	BWh	NA	NA	-1.48	-9.63	22.5895	-3.48522	-15.7262	282.581	9.94758	0.51	0.416818	2.06156	18723.3	1520.5	6.762	79.3943	15.5537	0
44	Wali Tangi Dam reservoir	2003	IAEA	30.2683	67.2483	2570	BWh	NA	NA	-5.64	-28.31	34.2906	-4.17463	-18.1319	281.213	8.08387	0.385904	0.357688	2.24255	18564.7	1481.64	7.90575	82.7399	14.3793	2
45	Umayo Lake	1996	IAEA	-15.74	-70.15	3820	Cwb	NA	NA	-5.25	-65.55	56977.2	-12.0051	-83.8039	796.257	6.90896	0.529031	0.531346	2.32657	16807.2	1445.97	2.48758	95.511	52.7461	144
46	Temporary Pond	1975	IAEA	24.9583	51.0612	46	BWh	NA	NA	3.805	24.6	2.12859	-1.52254	-2.63364	74	26.7444	1.70389	0.484973	3.84444	19553.3	2871.33	62.232	64.896	5.70396	0
47	Shatut Lake	1991	IAEA	14.8167	31.6333	422	BWh	NA	NA	11.07	50	1352.76	-2.64609	-9.66796	156.299	28.712	1.14901	0.291542	2.75384	21344.9	3191.86	30.4184	73.8731	14.1532	0
48	Wurrayan Dam	2002-2003	IAEA	25.3934	56.2912	145	BWh	NA	NA	-2.44	-2.7	102.77	-1.45641	-2.1262	229.614	25.9114	1.81585	0.542885	3.64369	21715.1	2741.14	26.0722	98.5398	10.0258	0
49	Bonneville pond	1993	United States Geological Survey	40.7608	-113.892	1286	BWk	NA	0	-3.97	-60.7	86980.3	-13.3117	-99.5636	324.23	7.80366	0.55041	0.519993	3.54724	16491.8	1627.42	2.36909	47.3057	27.4091	108
50	Cordero Mine Pond	1985	United States Geological Survey	44.0289	-105.349	1371.6	BSk	NA	NA	-16.6	-113	13.8034	-12.4068	-90.336	354.048	7.1254	0.611706	0.605328	4.29444	14912.9	1501.32	-0.344322	27.0025	39.6412	0
51	Decant Pond	1980	United States Geological Survey	42.9066	-112.525	1450	BSk	NA	NA	-16	-127	0.93127	-14.1649	-107.873	296.717	7.81583	0.62328	0.588348	3.58446	15342.9	1490.5	1.41901	48.8885	30.0308	0
52	Ephemeral Pond	1988	United States Geological Survey	39.3459	-75.7422	21.2446	Cfa	NA	NA	-6.45	-40.5	19.7937	-6.38997	-38.6274	1127.3	12.5324	1.1425	0.786628	3.73704	14041.2	1344.67	0.236567	19.4816	74.0539	2
53	Equalization Pond	1980	United States Geological Survey	42.9132	-112.523	1450	BSk	NA	NA	-16.4	-117	0.094943	-14.0557	-107.179	286	7.97888	0.632277	0.590248	3.55223	15365.2	1502.73	1.41901	48.8885	30.0308	0
54	Mas Pond	2005	United States Geological Survey	28.0449	-82.3913	20.7264	Cfa	NA	NA	-2.83	-18.3	0.817187	-3.32576	-16.659	1284.32	22.4715	2.01008	0.738669	3.25941	16946.6	1771	1.58952	78.181	55.5687	4
55	Navajo Dam	1993-1994	United States Geological Survey	36.8097	-107.618	1639	BSk	NA	NA	-12.795	-95.15	8321.78	-13.0842	-95.0659	594.145	5.14132	0.593058	0.673107	3.21761	17716.8	1388.95	2.70736	74.3563	30.1084	21
56	Phoshate plant Pond	1980	United States Geological Survey	42.9032	-112.546	1450	BSk	NA	NA	-14.35	-113.5	0.892718	-14.0933	-107.414	286.964	7.95949	0.628639	0.587628	3.56493	15396	1502.59	1.41901	48.8885	30.0308	73
57	Rocky Pond	2019	United States Geological Survey	35.7803	-78.6684	100	Cfa	NA	NA	-5.65	-26.5	3.54564	-5.04223	-28.1788	1152.4	15.62	1.3145	0.74079	2.45	14983.4	1388.83	1.5819	59.2756	44.2535	4
58	SP-11 NEAR CASPER, WY	1989	United States Geological Survey	42.7122	-106.586	1613.92	BSk	NA	NA	-10.25	-96	0.286137	-12.9111	-95.1356	288.048	7.71906	0.581746	0.552778	4.125	15478.3	1573.1	0.832783	34.9786	32.9242	2
59	Wild Rose Pond	1994	United States Geological Survey	44.1922	-89.2526	284.988	Dfb	NA	NA	-9.89	-66.4	177000	-8.93859	-60.7619	832.663	7.39849	0.890198	0.864597	3.92473	12700.6	1006.84	0.347021	19.703	58.6352	340
60	Winter Storage Pond	1991	United States Geological Survey	40.4211	-109.434	1536.19	BSk	NA	0	-2.2	-54	22.2147	-13.024	-98.7209	236.176	7.95417	0.598897	0.560028	2.46814	16562.5	1579.39	1.95026	54.7596	26.6011	4
61	Cinder Cone Lake	2019	United States Geological Survey	34.4451	-108.769	1895.22	BSk	0.002	NA	-2.61	-38.3	317000	-11.7816	-86.0803	322.097	9.74948	0.554322	0.459102	3.16135	18058.2	1864.01	3.04075	66.0184	23.46	6
62	Lower Macho Lake	1993	United States Geological Survey	35.8061	-110.18	1905	BSk	0.01	NA	0.7	-32.2	317000	-11.7816	-86.0803	322.097	9.74948	0.554322	0.459102	3.16135	18058.2	1864.01	3.04075	66.0184	23.46	6
63	Unknown Lake 38	2016-2018	Cluett &Thomas 2020 (doi: 10.1007/s10933-020-00114-4)	67.4179	-49.7972	556	ET	0.003	NA	-10.65	-104.627	38843	-23.1699	-176.628	757.109	-15.2129	0.162359	0.863265	4.59312	8727.02	315.106	-1.04888	-26.3871	9.38203	46
64	Q28	2008	Gibson et al. 2017 (doi: 10.1016/j.jhydrol.2016.11.016)	47.59	-84.79	332	Dfb	0.02	NA	-6.49	-60.83	204000	-11.7892	-83.8911	822.792	2.94089	0.716169	0.948773	3.9467	12074.6	779.522	0.347021	19.703	58.6352	157
65	Pangody 2	2015-2016	Ala-aho et al. 2017 (doi: 10.5285/ca17e364-638d-4949-befb-b18b3770aec6)	65.8715	74.9619	62	Dfb	8e-06	NA	-11.9	-77.1	57.5619	-15.5495	-117.144	457.156	-6.85323	0.430302	1.17501	3.86776	8601.31	482.462	1.30676	-3.12251	13.6283	14
66	Fortescue Marsh pond	2011	Dogramaci & Skrzypek 2018	-22.555	123.7	407	BWh	0.01	NA	-3.94	-30.7	71606.7	-3.07338	-12.5377	315.72	26.1203	1.04996	0.310052	3.34773	22433.2	3399.57	4.3545	86.7427	23.6737	12
67	Goluboe Lake	1969	Veitshtein 1982 Leningrad	43.3506	40.4117	130	Cfb	0.0002	NA	-13.5	-98	1366.41	-11.3209	-76.7329	1450.67	4.86452	0.671004	0.776416	2.73049	13243.4	854.437	0.437925	26.9069	53.9166	0
68	P32	2008	Gibson et al. 2017 (doi:10.1016/j.jhydrol.2016.11.016)	48.29	-85.09	425	Dfb	0.03	NA	-10.24	-76.46	204000	-11.7892	-83.8911	822.792	2.94089	0.716169	0.948773	3.9467	12074.6	779.522	0.347021	19.703	58.6352	119
69	Q31	2008	Gibson et al. 2017 (doi:10.1016/j.jhydrol.2016.11.016)	47.89	-84.24	427	Dfb	0.07	NA	-8.99	-76.66	204000	-11.7892	-83.8911	822.792	2.94089	0.716169	0.948773	3.9467	12074.6	779.522	0.347021	19.703	58.6352	50
70	Taylor Lake	2004	United States Geological Survey	47.9347	-89.8297	469.392	Dfb	0.12	NA	-5.87	-57.6	204000	-11.7892	-83.8911	822.792	2.94089	0.716169	0.948773	3.9467	12074.6	779.522	0.347021	19.703	58.6352	432
71	Urengoy 12	2015-2016	Ala-aho et al. 2017 (doi: 10.5285/ca17e364-638d-4949-befb-b18b3770aec6)	66.0168	78.5204	20	Dfb	0.00048487	NA	-7.1	-78.4	791.305	-15.8117	-119.503	483.267	-7.43736	0.407612	1.16432	3.55898	8701.53	518.03	-3.86237	-3.06555	14.025	1
72	Urengoy 7	2015-2016	Ala-aho et al. 2017 (doi: 10.5285/ca17e364-638d-4949-befb-b18b3770aec6)	66.0131	78.5238	24	Dfb	0.00051691	NA	-5.45	-75.5	791.305	-15.8117	-119.503	483.267	-7.43736	0.407612	1.16432	3.55898	8701.53	518.03	-3.86237	-3.06555	14.025	1
73	Kogalym 16	2015-2016	Ala-aho et al. 2017 (doi: 10.5285/ca17e364-638d-4949-befb-b18b3770aec6)	62.2589	74.1884	70	Dfb	0.00029641	NA	-7.25	-72.35	439.955	-15.503	-116.726	542.982	-2.78426	0.518737	1.04138	2.98431	9250.7	617.253	6.47664	6.39891	23.284	206
74	Morgan Lake	1988	United States Geological Survey	45.7727	-88.5468	426.72	Dfb	0.17	NA	-2.9	NA	177000	-8.93859	-60.7619	832.663	7.39849	0.890198	0.864597	3.92473	12700.6	1006.84	0.347021	19.703	58.6352	340
75	P55	2008	Gibson et al. 2017 (doi.org:10.1016/j.jhydrol.2016.11.016)	48.43	-85.02	418	Dfb	0.33	NA	-10.47	-77.93	204000	-11.7892	-83.8911	822.792	2.94089	0.716169	0.948773	3.9467	12074.6	779.522	0.347021	19.703	58.6352	140
76	Florence Lake	1970	United States Geological Survey	45.01	-86.1193	181.966	Dfb	0.29	NA	NA	10.4	177000	-8.93859	-60.7619	832.663	7.39849	0.890198	0.864597	3.92473	12700.6	1006.84	0.347021	19.703	58.6352	340
77	Acahualinca Lake	1985, 1997	IAEA	12.1624	-86.3032	42	Aw	0.01	NA	-2.695	-35.85	6092.62	-4.52603	-26.8569	1349.55	25.4187	2.44645	0.753106	2.2664	20739.3	1965.06	0.97261	56.9952	97.8732	119
78	Tazovsky 8	2015-2016	Ala-aho et al. 2017 (doi: 10.5285/ca17e364-638d-4949-befb-b18b3770aec6)	67.3544	78.6214	25	Dfb	0.00157742	NA	-10.9	-93.5	909.623	-15.77	-119.153	433.242	-8.55092	0.396318	1.23431	4.72096	8462.85	442.702	-3.54788	-9.28599	14.195	1
79	Urengoy 8	2015-2016	Ala-aho et al. 2017 (doi: 10.5285/ca17e364-638d-4949-befb-b18b3770aec6)	66.0133	78.5273	24	Dfb	0.0015673	NA	-8.4	-82.5	791.305	-15.8117	-119.503	483.267	-7.43736	0.407612	1.16432	3.55898	8701.53	518.03	-3.86237	-3.06555	14.025	1
80	Zuni Salt Lake	2019	United States Geological Survey	34.4489	-108.768	1895.87	BSk	0.63	NA	8.12	18.4	317000	-11.7816	-86.0803	322.097	9.74948	0.554322	0.459102	3.16135	18058.2	1864.01	3.04075	66.0184	23.46	6
81	Unknown Lake 42	2016-2018	Cluett & Thomas 2020 (doi: 10.1007/s10933-020-00114-4)	67.4455	-50.1606	313	ET	0.001	NA	-4.01922	-85.7226	441.384	-14.3852	-107.2	237.098	-6.78647	0.343605	0.933468	2.61957	8749.79	455.064	-1.26729	-0.965087	6.56175	46
82	Tazovsky 5	2015-2016	Ala-aho et al. 2017 (doi: 10.5285/ca17e364-638d-4949-befb-b18b3770aec6)	67.3528	78.6189	25	Dfb	0.00208782	NA	-10.1	-93.8	909.623	-15.77	-119.153	433.242	-8.55092	0.396318	1.23431	4.72096	8462.85	442.702	-3.54788	-9.28599	14.195	1
83	Urengoy 5	2015-2016	Ala-aho et al. 2017 (doi: 10.5285/ca17e364-638d-4949-befb-b18b3770aec6)	66.0124	78.5183	25	Dfb	0.00181538	NA	-4.65	-78.15	791.305	-15.8117	-119.503	483.267	-7.43736	0.407612	1.16432	3.55898	8701.53	518.03	-3.86237	-3.06555	14.025	1
84	Kogalym 19	2015-2016	Ala-aho et al. 2017 (doi: 10.5285/ca17e364-638d-4949-befb-b18b3770aec6)	62.2592	74.1931	65	Dfb	0.001082	NA	-7.9	-71.25	439.955	-15.503	-116.726	542.982	-2.78426	0.518737	1.04138	2.98431	9250.7	617.253	6.47664	6.39891	23.284	206
85	Kogalym 20	2015-2016	Ala-aho et al. 2017 (doi: 10.5285/ca17e364-638d-4949-befb-b18b3770aec6)	62.2593	74.1931	70	Dfb	0.00109171	NA	-7.2	-71.9	439.955	-15.503	-116.726	542.982	-2.78426	0.518737	1.04138	2.98431	9250.7	617.253	6.47664	6.39891	23.284	206
86	Kogalym 21	2015-2016	Ala-aho et al. 2017 (doi: 10.5285/ca17e364-638d-4949-befb-b18b3770aec6)	62.26	74.1872	70	Dfb	0.00116264	NA	-6.55	-69.55	439.955	-15.503	-116.726	542.982	-2.78426	0.518737	1.04138	2.98431	9250.7	617.253	6.47664	6.39891	23.284	206
87	Avuz Pond	2011-2012	United States Geological Survey	34.7975	-118.405	789.432	BSk	0.0019	NA	-9.21	-68.7	673.982	-8.28113	-57.214	338.834	14.6312	0.730071	0.438455	3.48583	18633.3	2144.28	5.43795	86.0135	23.0705	5
88	Lake F	2008	Schwerdtfeger et al. 2014 (doi: 10.1080/02626667.2013.870665)	-16.2924	-56.1624	120	Aw	0.12	0.5	0.8	16.7	36882.5	-5.97841	-35.7211	1468.12	24.0844	2.27191	0.757389	1.39676	15246.9	1473.49	2.075	55.9605	80.5149	4
89	Pantanal F	2008	Schwerdtfeger et al. 2014 (doi: 10.1080/02626667.2013.870665)	-16.2924	-56.1624	120	Aw	0.12	0.5	11.11	41.1	36882.5	-5.97841	-35.7211	1468.12	24.0844	2.27191	0.757389	1.39676	15246.9	1473.49	2.075	55.9605	80.5149	4
90	Khanymey 12	2015-2016	Ala-aho et al. 2017 (doi: 10.5285/ca17e364-638d-4949-befb-b18b3770aec6)	63.7967	75.5539	62	Dfb	0.00038474	NA	-13.55	-106.1	115.165	-15.5921	-117.527	518.944	-4.55294	0.477255	1.09378	3.28212	9033.41	553.413	9.41418	-0.215247	19.3167	178
91	Obolon Lake	1970	IAEA	50.5467	30.4373	94	Dfb	1	2	-8.7	NA	293000	-10.9885	-79.5141	623.168	6.31325	0.818734	0.856736	3.00986	10641	819.4	1.58566	-0.588189	48.6544	7
92	Unknown Lake 37	2016-2018	Cluett &Thomas 2020 (doi: 10.1007/s10933-020-00114-4)	67.4144	-49.7918	482	ET	0.14	NA	-31.6413	-252.488	38843	-23.1699	-176.628	757.109	-15.2129	0.162359	0.863265	4.59312	8727.02	315.106	-1.04888	-26.3871	9.38203	46
93	Unknown Lake 40	2016-2018	Cluett &Thomas 2020 (doi: 10.1007/s10933-020-00114-4)	67.4248	-49.7631	502	ET	0.18	NA	-13.2882	-123.173	38843	-23.1699	-176.628	757.109	-15.2129	0.162359	0.863265	4.59312	8727.02	315.106	-1.04888	-26.3871	9.38203	46
94	Urengoy 13	2015-2016	Ala-aho et al. 2017 (doi: 10.5285/ca17e364-638d-4949-befb-b18b3770aec6)	66.0173	78.5232	24	Dfb	0.00388542	NA	-7.05	-88.65	791.305	-15.8117	-119.503	483.267	-7.43736	0.407612	1.16432	3.55898	8701.53	518.03	-3.86237	-3.06555	14.025	1
95	Unknown Lake 6	2016-2018	Cluett &Thomas 2020 (doi: 10.1007/s10933-020-00114-4)	66.7991	-50.7863	346	ET	0.003	NA	-4.17899	-79.2672	596.296	-14.5562	-109.431	275.169	-5.27001	0.373757	0.904336	3.5015	8699.98	500.79	-3.38708	15.0837	12.6643	110
96	Kogalym 14	2015-2016	Ala-aho et al. 2017 (doi: 10.5285/ca17e364-638d-4949-befb-b18b3770aec6)	62.2583	74.1915	60	Dfb	0.00242398	NA	-7.3	-81.8	439.955	-15.503	-116.726	542.982	-2.78426	0.518737	1.04138	2.98431	9250.7	617.253	6.47664	6.39891	23.284	206
97	Kogalym 22	2015-2016	Ala-aho et al. 2017 (doi: 10.5285/ca17e364-638d-4949-befb-b18b3770aec6)	62.2604	74.184	70	Dfb	0.00242789	NA	-6.1	-67.7	439.955	-15.503	-116.726	542.982	-2.78426	0.518737	1.04138	2.98431	9250.7	617.253	6.47664	6.39891	23.284	206
98	Khanymey 13	2015-2016	Ala-aho et al. 2017 (doi: 10.5285/ca17e364-638d-4949-befb-b18b3770aec6)	63.7969	75.5534	62	Dfb	0.00065531	NA	-13.15	-102.65	115.165	-15.5921	-117.527	518.944	-4.55294	0.477255	1.09378	3.28212	9033.41	553.413	9.41418	-0.215247	19.3167	178
99	Pangody 1	2015-2016	Ala-aho et al. 2017 (doi: 10.5285/ca17e364-638d-4949-befb-b18b3770aec6)	65.8698	74.9605	62	Dfb	0.000342	NA	-10	-89.4	57.5619	-15.5495	-117.144	457.156	-6.85323	0.430302	1.17501	3.86776	8601.31	482.462	1.30676	-3.12251	13.6283	14
100	Borax Lake	2019	United States Geological Survey	42.3267	-118.604	1244.19	BSk	0.03	NA	-11.53	-112	5009.75	-12.7972	-95.0849	264.943	8.1251	0.500254	0.462378	3.16926	16230.2	1595.1	2.17161	58.1638	25.1578	1
101	O11	2008	Gibson et al. 2017 (doi: 10.1016/j.jhydrol.2016.11.016)	49.89	-84.05	215	Dfb	0.02	NA	-11.42	-87.75	3131.24	-13.8033	-99.4003	823.911	0.683234	0.65856	1.02544	2.9127	11945.9	737.916	0.359356	25.6715	46.2948	68
102	Unknown Lake 5	2016-2018	Cluett &Thomas 2020 (doi: 10.1007/s10933-020-00114-4)	66.7886	-50.7883	321	ET	0.004	NA	-7.904	-93.8623	596.296	-14.5562	-109.431	275.169	-5.27001	0.373757	0.904336	3.5015	8699.98	500.79	-3.38708	15.0837	12.6643	110
103	Kogalym 18	2015-2016	Ala-aho et al. 2017 (doi: 10.5285/ca17e364-638d-4949-befb-b18b3770aec6)	62.2591	74.1882	70	Dfb	0.00297531	NA	-6.75	-75.2	439.955	-15.503	-116.726	542.982	-2.78426	0.518737	1.04138	2.98431	9250.7	617.253	6.47664	6.39891	23.284	206
104	Khanymey 19	2015-2016	Ala-aho et al. 2017 (doi: 10.5285/ca17e364-638d-4949-befb-b18b3770aec6)	63.8017	75.7408	65	Dfb	0.00082225	NA	-6.9	-70.45	115.165	-15.5921	-117.527	518.944	-4.55294	0.477255	1.09378	3.28212	9033.41	553.413	9.41418	-0.215247	19.3167	231
105	Tazovsky 14	2015-2016	Ala-aho et al. 2017 (doi: 10.5285/ca17e364-638d-4949-befb-b18b3770aec6)	67.3666	78.5898	20	Dfb	0.00650756	NA	-11.1	-93.1	909.623	-15.77	-119.153	433.242	-8.55092	0.396318	1.23431	4.72096	8462.85	442.702	-3.54788	-9.28599	14.195	1
106	Tazovsky 10	2015-2016	Ala-aho et al. 2017 (doi: 10.5285/ca17e364-638d-4949-befb-b18b3770aec6)	67.3572	78.5811	25	Dfb	0.00672919	NA	-11.6	-98.55	909.623	-15.77	-119.153	433.242	-8.55092	0.396318	1.23431	4.72096	8462.85	442.702	-3.54788	-9.28599	14.195	1
107	Lake D	2008	Schwerdtfeger et al. 2014 (doi: 10.1080/02626667.2013.870665)	-16.2932	-56.1624	120	Aw	0.3	0.5	-4.9	-29.2	36882.5	-5.97841	-35.7211	1468.12	24.0844	2.27191	0.757389	1.39676	15246.9	1473.49	2.075	55.9605	80.5149	4
108	Pantantal D	2008	Schwerdtfeger et al. 2014 (doi: 10.1080/02626667.2013.870665)	-16.2932	-56.1624	120	Aw	0.3	0.5	2.78	2.22	36882.5	-5.97841	-35.7211	1468.12	24.0844	2.27191	0.757389	1.39676	15246.9	1473.49	2.075	55.9605	80.5149	4
109	Unknown Lake 43	2016-2018	Cluett &Thomas 2020 (doi: 10.1007/s10933-020-00114-4)	67.4461	-50.1482	330	ET	0.004	NA	-11.2653	-112.03	441.384	-14.3852	-107.2	237.098	-6.78647	0.343605	0.933468	2.61957	8749.79	455.064	-1.26729	-0.965087	6.56175	46
110	Khanymey 1	2015-2016	Ala-aho et al. 2017 (doi: 10.5285/ca17e364-638d-4949-befb-b18b3770aec6)	63.7822	75.6536	65	Dfb	0.001052	NA	-7.9	-72.3	115.165	-15.5921	-117.527	518.944	-4.55294	0.477255	1.09378	3.28212	9033.41	553.413	9.41418	-0.215247	19.3167	178
111	Kogalym 4	2015-2016	Ala-aho et al. 2017 (doi: 10.5285/ca17e364-638d-4949-befb-b18b3770aec6)	62.2484	74.175	77	Dfb	0.00416143	NA	-7.85	-73.4	439.955	-15.503	-116.726	542.982	-2.78426	0.518737	1.04138	2.98431	9250.7	617.253	6.47664	6.39891	23.284	206
112	Tazovsky 1	2015-2016	Ala-aho et al. 2017 (doi: 10.5285/ca17e364-638d-4949-befb-b18b3770aec6)	67.3509	78.6175	28	Dfb	0.00862646	NA	-13.2	-88.35	909.623	-15.77	-119.153	433.242	-8.55092	0.396318	1.23431	4.72096	8462.85	442.702	-3.54788	-9.28599	14.195	1
113	Tazovsky 16	2015-2016	Ala-aho et al. 2017 (doi: 10.5285/ca17e364-638d-4949-befb-b18b3770aec6)	67.3668	78.7417	10	Dfb	0.008684	NA	-12.5	-89.7	909.623	-15.77	-119.153	433.242	-8.55092	0.396318	1.23431	4.72096	8462.85	442.702	-3.54788	-9.28599	14.195	1
114	Kogalym 8	2015-2016	Ala-aho et al. 2017 (doi: 10.5285/ca17e364-638d-4949-befb-b18b3770aec6)	62.2507	74.1771	76	Dfb	0.00580006	NA	-7.7	-71.3	439.955	-15.503	-116.726	542.982	-2.78426	0.518737	1.04138	2.98431	9250.7	617.253	6.47664	6.39891	23.284	206
115	M05	2008	Gibson et al. 2017 (doi: 10.1016/j.jhydrol.2016.11.016)	48.59	-91.1	461	Dfb	0.01	NA	-10.59	-76.57	757.758	-13.1363	-94.9467	741.987	1.8108	0.674526	0.968517	2.71278	12019.8	803.685	0.0503535	18.921	51.1503	238
116	Lake E	2008	Schwerdtfeger et al. 2014 (doi: 10.1080/02626667.2013.870665)	-16.2929	-56.1624	120	Aw	0.5	0.5	-4.2	-23.6	36882.5	-5.97841	-35.7211	1468.12	24.0844	2.27191	0.757389	1.39676	15246.9	1473.49	2.075	55.9605	80.5149	4
117	Pantanal E	2008	Schwerdtfeger et al. 2014 (doi: 10.1080/02626667.2013.870665)	-16.2932	-56.1624	120	Aw	0.5	0.5	3.26	4.86	36882.5	-5.97841	-35.7211	1468.12	24.0844	2.27191	0.757389	1.39676	15246.9	1473.49	2.075	55.9605	80.5149	4
118	Khanymey 3	2015-2016	Ala-aho et al. 2017 (doi: 10.5285/ca17e364-638d-4949-befb-b18b3770aec6)	63.7828	75.6542	67	Dfb	0.00165242	NA	-6.65	-67.25	115.165	-15.5921	-117.527	518.944	-4.55294	0.477255	1.09378	3.28212	9033.41	553.413	9.41418	-0.215247	19.3167	178
119	Nyabikere Lake	1993	IAEA	0.49	30.34	1384	Am	0.4	NA	0.83	13.9	26743.4	-2.93667	-11.4923	1134.99	20.2072	1.84173	0.777584	1.92439	15620.2	1416.08	0.715424	51.2151	85.1082	8
120	M03	2008	Gibson et al. 2017 (doi: 10.1016/j.jhydrol.2016.11.016)	48.6	-91.89	386	Dfb	0.01	NA	-8.37	-64.98	659.47	-13.0548	-94.3671	759.643	2.37675	0.694861	0.958203	2.57377	12039.2	821.944	0.0128754	17.4095	52.0596	252
121	Urengoy 11	2015-2016	Ala-aho et al. 2017 (doi: 10.5285/ca17e364-638d-4949-befb-b18b3770aec6)	66.0157	78.5321	24	Dfb	0.0120299	NA	-7.25	-76.3	791.305	-15.8117	-119.503	483.267	-7.43736	0.407612	1.16432	3.55898	8701.53	518.03	-3.86237	-3.06555	14.025	1
122	Kogalym 17	2015-2016	Ala-aho et al. 2017 (doi: 10.5285/ca17e364-638d-4949-befb-b18b3770aec6)	62.259	74.1914	65	Dfb	0.00671982	NA	-6.9	-70.85	439.955	-15.503	-116.726	542.982	-2.78426	0.518737	1.04138	2.98431	9250.7	617.253	6.47664	6.39891	23.284	206
123	Urengoy 9	2015-2016	Ala-aho et al. 2017 (doi: 10.5285/ca17e364-638d-4949-befb-b18b3770aec6)	66.0138	78.525	24	Dfb	0.0123579	NA	-8.25	-79.85	791.305	-15.8117	-119.503	483.267	-7.43736	0.407612	1.16432	3.55898	8701.53	518.03	-3.86237	-3.06555	14.025	1
124	Tibetanus	1995-1998	Jonsson et al. 2009 (doi:10.1016/j.jhydrol.2009.07.021)	68.3363	18.6943	560	Dfb	0.0085	NA	-14.42	-101.5	542.314	-13.7631	-103.452	707.465	-2.78407	0.472677	0.948895	3.67904	7613.59	421.482	0.613225	0.418257	10.2057	NA
125	Tazovsky 6	2015-2016	Ala-aho et al. 2017 (doi: 10.5285/ca17e364-638d-4949-befb-b18b3770aec6)	67.353	78.6343	25	Dfb	0.0143562	NA	-12.05	-99	909.623	-15.77	-119.153	433.242	-8.55092	0.396318	1.23431	4.72096	8462.85	442.702	-3.54788	-9.28599	14.195	1
126	Urengoy 1	2015-2016	Ala-aho et al. 2017 (doi: 10.5285/ca17e364-638d-4949-befb-b18b3770aec6)	66.0032	78.5512	25	Dfb	0.0130071	NA	-6.75	-79.25	791.305	-15.8117	-119.503	483.267	-7.43736	0.407612	1.16432	3.55898	8701.53	518.03	-3.86237	-3.06555	14.025	1
127	Unknown Lake 7	2016-2018	Cluett &Thomas 2020 (doi: 10.1007/s10933-020-00114-4)	66.8046	-50.7579	334	ET	0.01	NA	-6.30958	-86.0166	596.296	-14.5562	-109.431	275.169	-5.27001	0.373757	0.904336	3.5015	8699.98	500.79	-3.38708	15.0837	12.6643	110
128	Njulla Lake	2006	Jonsson et al. 2009 (doi:10.1016/j.jhydrol.2009.07.021)	68.3659	18.6915	999	Dfb	0.01	NA	-13.97	-96.235	542.314	-13.7631	-103.452	707.465	-2.78407	0.472677	0.948895	3.67904	7613.59	421.482	0.613225	0.418257	10.2057	154
129	Kogalym 15	2015-2016	Ala-aho et al. 2017 (doi: 10.5285/ca17e364-638d-4949-befb-b18b3770aec6)	62.2583	74.2539	65	Dfb	0.00844297	NA	-8.6	-74.2	439.955	-15.503	-116.726	542.982	-2.78426	0.518737	1.04138	2.98431	9250.7	617.253	6.47664	6.39891	23.284	126
130	Tazovsky 21	2015-2016	Ala-aho et al. 2017 (doi: 10.5285/ca17e364-638d-4949-befb-b18b3770aec6)	67.375	78.5849	15	Dfb	0.0183919	NA	-10.2	-104.7	909.623	-15.77	-119.153	433.242	-8.55092	0.396318	1.23431	4.72096	8462.85	442.702	-3.54788	-9.28599	14.195	1
131	Tazovsky 2	2015-2016	Ala-aho et al. 2017 (doi: 10.5285/ca17e364-638d-4949-befb-b18b3770aec6)	67.3517	78.7091	10	Dfb	0.0193485	NA	-6.95	-75.6	909.623	-15.77	-119.153	433.242	-8.55092	0.396318	1.23431	4.72096	8462.85	442.702	-3.54788	-9.28599	14.195	1
132	Khanymey 18	2015-2016	Ala-aho et al. 2017 (doi: 10.5285/ca17e364-638d-4949-befb-b18b3770aec6)	63.8007	75.5534	63	Dfb	0.00256374	NA	-5.3	-61.2	115.165	-15.5921	-117.527	518.944	-4.55294	0.477255	1.09378	3.28212	9033.41	553.413	9.41418	-0.215247	19.3167	178
133	Khanpur Dam reservoir	1987-1989	IAEA	34.0333	72.9064	590	BWh	4.6	NA	-4.74	-28.98	200000	-11.3296	-80.7716	229.229	-2.57438	0.261804	0.517448	2.6375	15496.9	1024.7	4.74947	56.8491	31.1629	7
134	Urengoy 3	2015-2016	Ala-aho et al. 2017 (doi: 10.5285/ca17e364-638d-4949-befb-b18b3770aec6)	66.011	78.5144	24	Dfb	0.0183247	NA	-2.8	-58.85	791.305	-15.8117	-119.503	483.267	-7.43736	0.407612	1.16432	3.55898	8701.53	518.03	-3.86237	-3.06555	14.025	1
135	Kogalym 6	2015-2016	Ala-aho et al. 2017 (doi: 10.5285/ca17e364-638d-4949-befb-b18b3770aec6)	62.2502	74.1755	75	Dfb	0.0102113	NA	-7.65	-71.65	439.955	-15.503	-116.726	542.982	-2.78426	0.518737	1.04138	2.98431	9250.7	617.253	6.47664	6.39891	23.284	206
136	Kogalym 3	2015-2016	Ala-aho et al. 2017 (doi: 10.5285/ca17e364-638d-4949-befb-b18b3770aec6)	62.248	74.1655	75	Dfb	0.0102311	NA	-7.25	-73.35	439.955	-15.503	-116.726	542.982	-2.78426	0.518737	1.04138	2.98431	9250.7	617.253	6.47664	6.39891	23.284	206
137	Khanymey 5	2015-2016	Ala-aho et al. 2017 (doi: 10.5285/ca17e364-638d-4949-befb-b18b3770aec6)	63.7849	75.6439	64	Dfb	0.002738	NA	-8.1	-74.6	115.165	-15.5921	-117.527	518.944	-4.55294	0.477255	1.09378	3.28212	9033.41	553.413	9.41418	-0.215247	19.3167	178
138	Urengoy 4	2015-2016	Ala-aho et al. 2017 (doi: 10.5285/ca17e364-638d-4949-befb-b18b3770aec6)	66.0116	78.5261	24	Dfb	0.0194227	NA	-5.85	-66.4	791.305	-15.8117	-119.503	483.267	-7.43736	0.407612	1.16432	3.55898	8701.53	518.03	-3.86237	-3.06555	14.025	1
139	Evap pond	1992-1993	United States Geological Survey	38.233	-120.878	73.7311	Csa	0.04	0	0.505	-16.9	1604.53	-10.893	-79.8183	1056.55	9.39432	0.622893	0.528358	3.05807	17299.4	1636.47	2.19784	69.6493	47.1848	10
140	Dakate Pan	1999-2000	IAEA	-20.5094	32.3114	709	BWh	0.01	NA	-2.87	-18.06	376.447	-5.68364	-32.2456	700.077	21.2259	1.64202	0.651103	1.86213	19042.4	1849.63	4.66624	87.4905	48.1296	0
141	Unknown Lake 33	2016-2018	Cluett &Thomas 2020 (doi: 10.1007/s10933-020-00114-4)	67.1473	-50.1162	408	ET	0.01	NA	-5.05686	-92.6851	370.485	-14.0274	-104.677	219.04	-5.98417	0.356584	0.910983	2.75415	8691.04	478.349	0.0756903	0.106843	6.6647	76
142	Unknown Lake 34	2016-2018	Cluett &Thomas 2020 (doi: 10.1007/s10933-020-00114-4)	67.1486	-50.0803	441	ET	0.01	NA	-13.58	-127.178	370.485	-14.0274	-104.677	219.04	-5.98417	0.356584	0.910983	2.75415	8691.04	478.349	0.0756903	0.106843	6.6647	76
143	Unknown Lake 36	2016-2018	Cluett &Thomas 2020 (doi: 10.1007/s10933-020-00114-4)	67.1523	-50.1316	347	ET	0.01	NA	-28.6147	-225.45	370.485	-14.0274	-104.677	219.04	-5.98417	0.356584	0.910983	2.75415	8691.04	478.349	0.0756903	0.106843	6.6647	76
144	P68	2008	Gibson et al. 2017 (doi: 10.1016/j.jhydrol.2016.11.016)	48.3	-85.09	414	Dfb	5.69	NA	-9.39	-72.68	204000	-11.7892	-83.8911	822.792	2.94089	0.716169	0.948773	3.9467	12074.6	779.522	0.347021	19.703	58.6352	119
145	Urengoy 10	2015-2016	Ala-aho et al. 2017 (doi: 10.5285/ca17e364-638d-4949-befb-b18b3770aec6)	66.0156	78.5214	24	Dfb	0.0229491	NA	-7.35	-77.75	791.305	-15.8117	-119.503	483.267	-7.43736	0.407612	1.16432	3.55898	8701.53	518.03	-3.86237	-3.06555	14.025	1
146	Tazovsky 4	2015-2016	Ala-aho et al. 2017 (doi: 10.5285/ca17e364-638d-4949-befb-b18b3770aec6)	67.3519	78.6432	20	Dfb	0.0268567	NA	-12.05	-93.35	909.623	-15.77	-119.153	433.242	-8.55092	0.396318	1.23431	4.72096	8462.85	442.702	-3.54788	-9.28599	14.195	1
147	Unknown Lake 39	2016-2018	Cluett &Thomas 2020 (doi: 10.1007/s10933-020-00114-4)	67.4208	-49.8209	435	ET	1.17	NA	-28.492	-222.064	38843	-23.1699	-176.628	757.109	-15.2129	0.162359	0.863265	4.59312	8727.02	315.106	-1.04888	-26.3871	9.38203	46
148	McLaughlin Pond	2003-2006	United States Geological Survey	38.5225	-122.858	23.1648	Csb	0.09	NA	-3.34	-26.25	2670.08	-8.03707	-55.1249	1076.7	13.7629	0.987223	0.627208	2.93576	16206.1	1591.99	1.45827	57.2845	50.4512	9
149	Tazovsky 3	2015-2016	Ala-aho et al. 2017 (doi: 10.5285/ca17e364-638d-4949-befb-b18b3770aec6)	67.3519	78.7096	10	Dfb	0.03124	NA	-9.5	-96.8	909.623	-15.77	-119.153	433.242	-8.55092	0.396318	1.23431	4.72096	8462.85	442.702	-3.54788	-9.28599	14.195	1
150	Unknown Lake 28	2016-2018	Cluett &Thomas 2020 (doi: 10.1007/s10933-020-00114-4)	67.0246	-51.8983	477	ET	0.05	NA	-8.56758	-91.3906	1294.19	-16.6108	-126.939	350.234	-5.88054	0.370459	0.938974	3.51736	8737.61	467.082	-16.5919	11.477	12.068	103
151	Sawan pond	2001	IAEA	15.3865	44.2859	2314	BWk	0.001	NA	-1.17	0.2	25.6148	-4.00334	-14.1901	288	18.3528	0.699417	0.331452	2.29611	20633.3	2296.91	20.9577	114.364	13.6004	0
152	Urengoy 6	2015-2016	Ala-aho et al. 2017 (doi: 10.5285/ca17e364-638d-4949-befb-b18b3770aec6)	66.0131	78.5145	30	Dfb	0.0347013	NA	-10.1	-81.05	791.305	-15.8117	-119.503	483.267	-7.43736	0.407612	1.16432	3.55898	8701.53	518.03	-3.86237	-3.06555	14.025	1
153	Hidden Valley	2001	United States Geological Survey	33.9664	-117.501	198.12	BSk	0.1	NA	-8.16	-58.3	2245.05	-8.84169	-60.9987	498.638	14.6345	0.765326	0.459529	3.50355	18621.5	2122.42	16.4955	99.32	13.7976	6
154	Unknown Lake 44	2016-2018	Cluett &Thomas 2020 (doi: 10.1007/s10933-020-00114-4)	67.4501	-50.1474	272	ET	0.02	NA	-12.4042	-116.905	441.384	-14.3852	-107.2	237.098	-6.78647	0.343605	0.933468	2.61957	8749.79	455.064	-1.26729	-0.965087	6.56175	46
155	Kogalym 7	2015-2016	Ala-aho et al. 2017 (doi: 10.5285/ca17e364-638d-4949-befb-b18b3770aec6)	62.2506	74.1661	74	Dfb	0.0202565	NA	-7.2	-71.4	439.955	-15.503	-116.726	542.982	-2.78426	0.518737	1.04138	2.98431	9250.7	617.253	6.47664	6.39891	23.284	206
156	Msolwa Quarry Dam	2020	IAEA	-6.63589	38.2601	211	Aw	0.001	NA	2.79	12.8	21.3927	-2.92973	-12.1542	928.167	25.5236	2.37938	0.727907	2.12187	16100	1681.54	2.05642	71.2445	60.1746	0
157	Tazovsky 18	2015-2016	Ala-aho et al. 2017 (doi: 10.5285/ca17e364-638d-4949-befb-b18b3770aec6)	67.3705	78.7543	10	Dfb	0.042772	NA	-10.4	-110.2	909.623	-15.77	-119.153	433.242	-8.55092	0.396318	1.23431	4.72096	8462.85	442.702	-3.54788	-9.28599	14.195	1
158	Sullivan Lake	2001	United States Geological Survey	34.8639	-112.46	1327.71	BSk	0.24	NA	-4.74	-54.9	4904.16	-9.56613	-66.5703	390.508	11.8882	0.569416	0.409034	3.47122	19099.6	2171.17	4.45592	92.0054	21.7447	0
159	Unknown Lake 2	2016-2018	Cluett &Thomas 2020 (doi: 10.1007/s10933-020-00114-4)	66.7653	-50.8047	302	ET	0.03	NA	-13.1272	-114.289	596.296	-14.5562	-109.431	275.169	-5.27001	0.373757	0.904336	3.5015	8699.98	500.79	-3.38708	15.0837	12.6643	110
160	Unknown Lake 4	2016-2018	Cluett &Thomas 2020 (doi: 10.1007/s10933-020-00114-4)	66.7874	-50.7767	328	ET	0.03	NA	-12.3815	-111.713	596.296	-14.5562	-109.431	275.169	-5.27001	0.373757	0.904336	3.5015	8699.98	500.79	-3.38708	15.0837	12.6643	110
161	Pangody 3	2015-2016	Ala-aho et al. 2017 (doi: 10.5285/ca17e364-638d-4949-befb-b18b3770aec6)	65.8729	74.9608	62	Dfb	0.003231	NA	-7.9	-88.9	57.5619	-15.5495	-117.144	457.156	-6.85323	0.430302	1.17501	3.86776	8601.31	482.462	1.30676	-3.12251	13.6283	14
162	Tazovsky 9	2015-2016	Ala-aho et al. 2017 (doi: 10.5285/ca17e364-638d-4949-befb-b18b3770aec6)	67.3571	78.7024	10	Dfb	0.051814	NA	-11.8	-98.1	909.623	-15.77	-119.153	433.242	-8.55092	0.396318	1.23431	4.72096	8462.85	442.702	-3.54788	-9.28599	14.195	1
163	Molebnoe Lake	2017-2018	Ala-aho et al. 2017 (doi: 10.5285/ca17e364-638d-4949-befb-b18b3770aec6)	57.3633	57.2486	132	Dfb	0.01	NA	-5.41	-62.555	170.383	-13.1252	-98.6004	598.882	0.932123	0.629986	0.963492	2.57621	10471.1	732.4	0.992833	5.29486	38.1217	0
164	Kogalym 9	2015-2016	Ala-aho et al. 2017 (doi: 10.5285/ca17e364-638d-4949-befb-b18b3770aec6)	62.251	74.1765	75	Dfb	0.0267352	NA	-7.45	-81.1	439.955	-15.503	-116.726	542.982	-2.78426	0.518737	1.04138	2.98431	9250.7	617.253	6.47664	6.39891	23.284	206
165	P30	2008	Gibson et al. 2017 (doi: 10.1016/j.jhydrol.2016.11.016)	48.23	-85.66	424	Dfb	0.02	NA	-9.99	-71.58	327.12	-12.8657	-91.8746	874.034	1.19987	0.668171	1.00238	3.63617	12029.4	717.18	0.327873	29.0586	45.645	6
166	Tazovsky 11	2015-2016	Ala-aho et al. 2017 (doi: 10.5285/ca17e364-638d-4949-befb-b18b3770aec6)	67.3574	78.7016	5	Dfb	0.0561218	NA	-12	-88.3	909.623	-15.77	-119.153	433.242	-8.55092	0.396318	1.23431	4.72096	8462.85	442.702	-3.54788	-9.28599	14.195	1
167	Tazovsky 7	2015-2016	Ala-aho et al. 2017 (doi: 10.5285/ca17e364-638d-4949-befb-b18b3770aec6)	67.3534	78.6248	20	Dfb	0.0559768	NA	-12	-95.7	909.623	-15.77	-119.153	433.242	-8.55092	0.396318	1.23431	4.72096	8462.85	442.702	-3.54788	-9.28599	14.195	1
168	Lida Lake	2010	United States Geological Survey	46.5285	-95.9756	419.1	Dfb	25.82	NA	-5.095	-47	399000	-13.2938	-97.6286	586.443	2.03038	0.717992	1.01487	3.73709	12309	843.764	-0.852555	14.8499	50.88	172
169	Tiscapa Lake	1985, 1989, 1997	IAEA	12.1397	-86.2708	70	Aw	0.4	NA	-2.42	-23.1	6092.62	-4.52603	-26.8569	1349.55	25.4187	2.44645	0.753106	2.2664	20739.3	1965.06	0.97261	56.9952	97.8732	184
170	P71	2008	Gibson et al. 2017 (doi: 10.1016/j.jhydrol.2016.11.016)	48.46	-85.02	416	Dfb	14.27	NA	-9.2	-73.75	204000	-11.7892	-83.8911	822.792	2.94089	0.716169	0.948773	3.9467	12074.6	779.522	0.347021	19.703	58.6352	140
171	Kogalym 28	2015-2016	Ala-aho et al. 2017 (doi: 10.5285/ca17e364-638d-4949-befb-b18b3770aec6)	62.3439	74.2781	60	Dfb	0.0192987	NA	-11.2	-85.55	268.605	-15.5039	-116.734	542.306	-2.83036	0.517132	1.04172	2.98907	9243.35	618.003	6.47664	6.39891	23.284	126
172	Urengoy 2	2015-2016	Ala-aho et al. 2017 (doi: 10.5285/ca17e364-638d-4949-befb-b18b3770aec6)	66.0108	78.5317	24	Dfb	0.0570572	NA	-7.75	-65.35	791.305	-15.8117	-119.503	483.267	-7.43736	0.407612	1.16432	3.55898	8701.53	518.03	-3.86237	-3.06555	14.025	1
173	N14	2008	Gibson et al. 2017 (doi: 10.1016/j.jhydrol.2016.11.016)	50.36	-86.89	304	Dfb	0.03	NA	-10.68	-84.55	392.522	-14.4456	-105.27	777.996	-0.37965	0.642555	1.08072	2.95441	11838.6	685.422	0.06954	22.6085	45.9978	152
174	Tazovsky 20	2015-2016	Ala-aho et al. 2017 (doi: 10.5285/ca17e364-638d-4949-befb-b18b3770aec6)	67.3749	78.5751	15	Dfb	0.0785503	NA	-10.15	-88.8	909.623	-15.77	-119.153	433.242	-8.55092	0.396318	1.23431	4.72096	8462.85	442.702	-3.54788	-9.28599	14.195	1
175	Kogalym 2	2015-2016	Ala-aho et al. 2017 (doi: 10.5285/ca17e364-638d-4949-befb-b18b3770aec6)	62.2473	74.1617	80	Dfb	0.00474286	NA	-7.2	-72.2	51.8661	-15.4892	-116.602	544.336	-2.82454	0.523444	1.05398	2.96712	9265.41	610.25	-7.24167	5.55516	26.1622	206
176	Golo Hafir Lake	1990	IAEA	13.63	25.22	738	BWh	1	NA	3.51	19.1	10599.7	-2.91554	-13.5152	285.632	24.2452	0.986521	0.325721	2.36574	20919.8	2768.54	14.0985	77.6722	19.237	0
177	Mandara Lake	1976	IAEA	26.1417	10.906	368	BWh	0.001	2	1.92	-26.7	10.4714	-3.5196	-21.3911	14	23.9853	0.810641	0.271859	3.72821	21575.1	3381.62	53.6672	60.6372	1.44431	0
178	Chitu Lake	1976, 1992	Craig 1977/IAEA	7.4	38.43	1550	Cwb	0.4	NA	9.09	35.25	4149.65	-1.39725	2.52508	938.115	18.1648	1.37584	0.659747	1.44222	20257	1817.54	1.0989	61.3683	75.3217	76
179	South Mill Stock Pond	2008	United States Geological Survey	37.5143	-109.497	1682.5	BSk	0.001	NA	-14.15	-111	10.2576	-11.8521	-88.2502	277.133	11.4039	0.609167	0.451827	2.60889	18009.3	1869.81	2.22407	60.4001	25.0745	2
180	Khanymey 10	2015-2016	Ala-aho et al. 2017 (doi: 10.5285/ca17e364-638d-4949-befb-b18b3770aec6)	63.7861	75.6398	63	Dfb	0.011313	NA	-7	-70.65	115.165	-15.5921	-117.527	518.944	-4.55294	0.477255	1.09378	3.28212	9033.41	553.413	9.41418	-0.215247	19.3167	178
181	Kogalym 29	2015-2016	Ala-aho et al. 2017 (doi: 10.5285/ca17e364-638d-4949-befb-b18b3770aec6)	62.3633	74.275	70	Dfb	0.0267056	NA	-9.4	-71.35	268.605	-15.5039	-116.734	542.306	-2.83036	0.517132	1.04172	2.98907	9243.35	618.003	6.47664	6.39891	23.284	126
182	Unknown Lake 18	2016-2018	Cluett &Thomas 2020 (doi: 10.1007/s10933-020-00114-4)	66.9839	-50.9754	230	ET	0.004	NA	-9.82416	-105.199	37.7382	-14.8828	-112.483	222	-5.3421	0.373217	0.907985	3.68601	8709.2	527.887	-8.37288	14.7733	12.7088	161
183	Khanymey 15	2015-2016	Ala-aho et al. 2017 (doi: 10.5285/ca17e364-638d-4949-befb-b18b3770aec6)	63.7983	75.5513	63	Dfb	0.0126653	NA	-12.75	-102.65	115.165	-15.5921	-117.527	518.944	-4.55294	0.477255	1.09378	3.28212	9033.41	553.413	9.41418	-0.215247	19.3167	178
184	Khanymey 16	2015-2016	Ala-aho et al. 2017 (doi: 10.5285/ca17e364-638d-4949-befb-b18b3770aec6)	63.7984	75.5562	60	Dfb	0.0127363	NA	-14.65	-115.35	115.165	-15.5921	-117.527	518.944	-4.55294	0.477255	1.09378	3.28212	9033.41	553.413	9.41418	-0.215247	19.3167	178
185	Tazovsky 22	2015-2016	Ala-aho et al. 2017 (doi: 10.5285/ca17e364-638d-4949-befb-b18b3770aec6)	67.4278	78.7303	0	Dfb	0.109623	NA	-15	-115.5	909.623	-15.77	-119.153	433.242	-8.55092	0.396318	1.23431	4.72096	8462.85	442.702	-3.54788	-9.28599	14.195	1
186	P26	2008	Gibson et al. 2017 (doi: 10.1016/j.jhydrol.2016.11.016)	48.25	-85.62	492	Dfb	0.04	NA	-9.32	-72.22	327.12	-12.8657	-91.8746	874.034	1.19987	0.668171	1.00238	3.63617	12029.4	717.18	0.327873	29.0586	45.645	40
187	Gabrun Lake	1977	IAEA	26.9656	11.8061	368	BWh	0.001	2	4.01	-13.3	7.95345	-3.35731	-19.4763	15	22.8647	0.84391	0.30281	3.76026	21183.9	3201.3	95.0523	55.1088	0.813488	0
188	Urengoy 14	2015-2016	Ala-aho et al. 2017 (doi: 10.5285/ca17e364-638d-4949-befb-b18b3770aec6)	66.1342	78.6428	50	Dfb	0.013398	NA	-12.7	-106.2	101.867	-15.7963	-119.364	479.89	-7.54221	0.405534	1.16782	3.59839	8657.04	515.259	3.90859	-3.09183	14.6372	3
189	Khanymey 26	2015-2016	Ala-aho et al. 2017 (doi: 10.5285/ca17e364-638d-4949-befb-b18b3770aec6)	63.9303	75.6911	55	Dfb	0.00824345	NA	-6.8	-67.5	62.3224	-15.5949	-117.553	512.117	-4.74655	0.474794	1.10416	3.32104	9009.99	550.58	8.06682	0.0154837	18.8624	178
190	Unknown Lake 32	2016-2018	Cluett &Thomas 2020 (doi: 10.1007/s10933-020-00114-4)	67.1431	-50.1247	399	ET	0.05	NA	-27.9217	-217.769	370.485	-14.0274	-104.677	219.04	-5.98417	0.356584	0.910983	2.75415	8691.04	478.349	0.0756903	0.106843	6.6647	76
191	Kogalym 1	2015-2016	Ala-aho et al. 2017 (doi: 10.5285/ca17e364-638d-4949-befb-b18b3770aec6)	62.2465	74.1621	76	Dfb	0.00718938	NA	-6.9	-72.15	51.8661	-15.4892	-116.602	544.336	-2.82454	0.523444	1.05398	2.96712	9265.41	610.25	-7.24167	5.55516	26.1622	206
192	Unknown Lake 8	2016-2018	Cluett &Thomas 2020 (doi: 10.1007/s10933-020-00114-4)	66.9203	-50.1731	127	ET	2.33	NA	-24.4959	-196.891	16430.8	-17.1093	-128.554	470.845	-10.1004	0.277004	0.974354	3.20761	8852.37	386.549	-31.4504	-21.8988	7.25102	18
193	Rye Patch Reservoir	1990	United States Geological Survey	40.4699	-118.308	1250.81	BWk	6.08	NA	-8.55	-87.5	42889.8	-12.6575	-94.0961	288.74	8.3832	0.470055	0.426914	3.45754	17081.4	1768.37	1.90574	54.0571	24.8829	3
194	Tazovsky 13	2015-2016	Ala-aho et al. 2017 (doi: 10.5285/ca17e364-638d-4949-befb-b18b3770aec6)	67.3608	78.5803	20	Dfb	0.13553	NA	-11.75	-96.25	909.623	-15.77	-119.153	433.242	-8.55092	0.396318	1.23431	4.72096	8462.85	442.702	-3.54788	-9.28599	14.195	1
195	Unknown Lake 24	2016-2018	Cluett &Thomas 2020 (doi: 10.1007/s10933-020-00114-4)	66.9911	-53.0273	759	ET	0.05	NA	-16.022	-116.674	329.84	-16.962	-129.937	459.366	-6.72332	0.365973	0.989422	3.83553	8718.8	399.899	-575.635	7.25593	9.70987	58
196	Kankossa Lake	2011	IAEA	15.9387	-11.5205	86	BWh	5	NA	3.84	5.76	32822.2	-3.194	-17.8983	188.455	29.5203	1.19386	0.289099	2.94717	21213.7	3335.1	21.2263	60.2893	23.9393	0
197	Kogalym 11	2015-2016	Ala-aho et al. 2017 (doi: 10.5285/ca17e364-638d-4949-befb-b18b3770aec6)	62.2525	74.2603	66	Dfb	0.0673365	NA	-10.05	-84.95	439.955	-15.503	-116.726	542.982	-2.78426	0.518737	1.04138	2.98431	9250.7	617.253	6.47664	6.39891	23.284	126
198	Mugesera Lake	2011	IAEA	-2.17	30.35	1300	Aw	40	NA	4.25	28.47	243000	-2.22088	-5.84624	1175.89	21.0396	1.8001	0.722	2.34862	17705.5	1685.2	1.70262	66.1121	76.7056	275
199	Padang Saga Lake	2004	IAEA	6.52927	100.252	366	Af	0.05	NA	-4.84	-30.62	297.425	-6.8015	-42.7175	1961.84	26.8627	2.81846	0.796654	1.67001	17530.8	1659.7	0.309665	30.4715	104.733	7
200	Tazovsky 15	2015-2016	Ala-aho et al. 2017 (doi: 10.5285/ca17e364-638d-4949-befb-b18b3770aec6)	67.3667	78.5918	15	Dfb	0.153356	NA	-10.8	-92.6	909.623	-15.77	-119.153	433.242	-8.55092	0.396318	1.23431	4.72096	8462.85	442.702	-3.54788	-9.28599	14.195	1
201	O01	2008	Gibson et al. 2017 (doi: 10.1016/j.jhydrol.2016.11.016)	49.89	-83.61	235	Dfb	0.01	NA	-12.15	-88.69	57.8957	-14.3044	-103.686	833.26	0.187667	0.649767	1.0487	2.86633	11895.2	729.324	0.0324462	17.6389	50.3413	18
202	Muskoka Lake	1967	IAEA	45.0959	-79.5543	225	Dfb	120	NA	NA	-42	681000	-10.0976	-69.8573	859.877	5.7494	0.827945	0.900824	3.93963	12484.6	914.694	0.34502	20.2315	58.3754	376
203	North County Pond	2000	United States Geological Survey	40.1309	-115.526	1822.7	Dfb	0.0015	NA	-16.06	-121	8.12904	-13.6041	-99.7569	438.364	5.52727	0.365909	0.4043	3.95985	17137.9	1662.83	1.12348	49.698	26.1895	3
204	Q18	2008	Gibson et al. 2017 (doi: 10.1016/j.jhydrol.2016.11.016)	47.78	-84.77	296	Dfb	0.04	NA	-11.97	-83.59	212.312	-12.5675	-89.023	1043.53	2.14438	0.692888	0.971445	3.50418	12132.6	753.866	0.347021	19.703	58.6352	44
205	Khanymey 8	2015-2016	Ala-aho et al. 2017 (doi: 10.5285/ca17e364-638d-4949-befb-b18b3770aec6)	63.7857	75.6502	63	Dfb	0.0220984	NA	-7.9	-69.85	115.165	-15.5921	-117.527	518.944	-4.55294	0.477255	1.09378	3.28212	9033.41	553.413	9.41418	-0.215247	19.3167	178
206	Recharge Pond	2002	United States Geological Survey	34.4631	-117.362	983.59	Csb	0.004	0	-10.96	-78.2	20.7255	-8.79817	-60.8946	379.241	14.6586	0.679885	0.407593	3.61897	19015.5	2328.87	5.55156	92.0858	22.0219	0
207	Anasazi Pond	2008	United States Geological Survey	37.4952	-109.492	1648.97	BSk	0.002	NA	-11.14	-88.5	10.2576	-11.8521	-88.2502	277.133	11.4039	0.609167	0.451827	2.60889	18009.3	1869.81	2.22407	60.4001	25.0745	2
208	Unknown Lake 41	2016-2018	Cluett &Thomas 2020 (doi: 10.1007/s10933-020-00114-4)	67.4443	-50.1652	292	ET	0.09	NA	-13.9935	-121.47	441.384	-14.3852	-107.2	237.098	-6.78647	0.343605	0.933468	2.61957	8749.79	455.064	-1.26729	-0.965087	6.56175	46
209	Khanymey 9	2015-2016	Ala-aho et al. 2017 (doi: 10.5285/ca17e364-638d-4949-befb-b18b3770aec6)	63.7858	75.6504	63	Dfb	0.0244775	NA	-6.7	-70.2	115.165	-15.5921	-117.527	518.944	-4.55294	0.477255	1.09378	3.28212	9033.41	553.413	9.41418	-0.215247	19.3167	178
210	Khanymey 2	2015-2016	Ala-aho et al. 2017 (doi: 10.5285/ca17e364-638d-4949-befb-b18b3770aec6)	63.7825	75.6534	65	Dfb	0.025003	NA	-5.2	-58.9	115.165	-15.5921	-117.527	518.944	-4.55294	0.477255	1.09378	3.28212	9033.41	553.413	9.41418	-0.215247	19.3167	178
211	Khanymey 7	2015-2016	Ala-aho et al. 2017 (doi: 10.5285/ca17e364-638d-4949-befb-b18b3770aec6)	63.7853	75.6443	65	Dfb	0.025003	NA	-8.1	-70.9	115.165	-15.5921	-117.527	518.944	-4.55294	0.477255	1.09378	3.28212	9033.41	553.413	9.41418	-0.215247	19.3167	178
212	Bressler Reservoir	1988	United States Geological Survey	42.9716	-106.508	1620.93	BSk	0.09	NA	-12.225	-105	403.848	-13.4126	-98.8844	282.07	6.94927	0.541694	0.542561	4.17225	15555.1	1547.54	0.653805	33.0992	31.7616	3
213	Silverado Club Pond	2001	United States Geological Survey	38.3417	-122.262	19.812	Csb	0.01	NA	-6.75	-44.67	43.1753	-7.74602	-53.8589	875.127	14.5579	1.00693	0.607597	3.04643	16612.4	1693.08	1.9357	63.6989	41.1021	0
214	Bih Dam	2003, 2006	IAEA	25.7978	56.0766	108	BWh	0.1	NA	-0.23	7.8	419.23	-1.28326	-0.784091	353.183	24.1077	1.64931	0.549064	3.62088	21283.3	2648.74	26.4164	112.765	9.86137	0
215	Unknown Lake 31	2016-2018	Cluett &Thomas 2020 (doi: 10.1007/s10933-020-00114-4)	67.1293	-52.3337	641	ET	0.03	NA	-14.751	-119.412	124.294	-17.4243	-133.649	442.343	-8.06957	0.337196	1.01155	4.00536	8691.84	381.416	-6.66603	8.42359	10.0633	68
216	Hoover Dam	2008	United States Geological Survey	36.054	-114.752	352.654	BWh	102.71	NA	-12.065	-96.4	424000	-12.4484	-91.4869	322.425	8.51222	0.533744	0.480535	3.18443	17582.9	1755.62	2.7166	61.0866	24.6871	6
217	Foum El Kherza	2003	IAEA/Tebbi et al 2012	34.8639	5.925	189	BWh	0.32	73	-7.52	-49.05	1307.02	-7.23148	-42.554	317.692	14.1129	0.890012	0.55274	3.48213	18151.8	1864.72	2.63239	67.3881	30.2834	0
218	Magfur Lake	1977	IAEA	26.6667	12.5	368	BWh	0.001	2	15.14	18.8	3.93645	-3.23599	-18.5348	15	22.8	0.865167	0.311658	3.71333	21235.8	3174.75	128.505	71.2914	0.703978	0
219	Afambo Lake	2003	IAEA	11.5149	41.6499	400	BWh	17	NA	12.575	69.8	66486.8	-2.57821	-7.25374	695.814	22.1448	1.61026	0.603627	1.93991	20229.6	2127.93	2.58314	72.9583	61.488	12
220	Unknown Lake 13	2016-2018	Cluett &Thomas 2020 (doi: 10.1007/s10933-020-00114-4)	66.982	-50.9978	215	ET	0.01	NA	-8.05038	-94.9417	37.7382	-14.8828	-112.483	222	-5.3421	0.373217	0.907985	3.68601	8709.2	527.887	-8.37288	14.7733	12.7088	161
221	Unknown Lake 16	2016-2018	Cluett &Thomas 2020 (doi: 10.1007/s10933-020-00114-4)	66.9834	-50.9682	220	ET	0.01	NA	-7.45752	-95.361	37.7382	-14.8828	-112.483	222	-5.3421	0.373217	0.907985	3.68601	8709.2	527.887	-8.37288	14.7733	12.7088	161
222	Unknown Lake 17	2016-2018	Cluett &Thomas 2020 (doi: 10.1007/s10933-020-00114-4)	66.9836	-50.9879	245	ET	0.01	NA	-6.86678	-89.7258	37.7382	-14.8828	-112.483	222	-5.3421	0.373217	0.907985	3.68601	8709.2	527.887	-8.37288	14.7733	12.7088	161
223	Pantanal J	2008	Schwerdtfeger et al. 2014 (doi: 10.1080/02626667.2013.870665)	-16.3312	-56.19	120	Aw	10	2	-0.32	-10.74	36882.5	-5.97841	-35.7211	1468.12	24.0844	2.27191	0.757389	1.39676	15246.9	1473.49	2.075	55.9605	80.5149	4
224	Kand pond	2004	IAEA	10.897	-0.9669	185	Aw	0.001	1	0.04	-2.225	3.4178	-2.98929	-13.4338	958	28.525	2.01111	0.515851	1.77222	19344.8	2291.75	1.97238	49.441	65.166	0
225	Dabalo Dam	2005-2007	IAEA	-5.80182	36.1204	1020	Cwb	0.9	NA	0.1	0.91	3068.31	-2.14657	-5.50127	611.925	21.2256	1.68088	0.666524	2.67302	17195.3	1769.01	10.3161	91.8389	47.7977	4
226	Tony M mine evaporation pond	2008	United States Geological Survey	37.7649	-110.717	1487.42	BWk	0.02	NA	-8.35	-72.9	67.4271	-11.5247	-85.4556	189.96	12.4054	0.593022	0.411725	2.70598	17851.8	1955.86	3.04075	66.0184	23.46	47
227	Tazovsky 17	2015-2016	Ala-aho et al. 2017 (doi: 10.5285/ca17e364-638d-4949-befb-b18b3770aec6)	67.3675	78.5756	15	Dfb	0.274128	NA	-10.25	-90.85	909.623	-15.77	-119.153	433.242	-8.55092	0.396318	1.23431	4.72096	8462.85	442.702	-3.54788	-9.28599	14.195	1
228	Upper Humboldt Lake	1990, 1999-2000	United States Geological Survey	39.9866	-118.603	1185.67	BWk	13	NA	-9.9	-96	42889.8	-12.6575	-94.0961	288.74	8.3832	0.470055	0.426914	3.45754	17081.4	1768.37	1.90574	54.0571	24.8829	3
229	P13	2008	Gibson et al. 2017 (doi: 10.1016/j.jhydrol.2016.11.016)	48	-85.57	NA	Dfb	0.01	NA	-9.09	-67.33	31.1292	-12.3943	-88.1421	894.585	1.87154	0.679528	0.971469	3.91289	12075.7	742.148	0.347021	19.703	58.6352	16
230	Vulcan Bubbling Pool	1992	IAEA	11.5524	124.509	2000	Af	0.001	NA	-4.01	-29.5	3.10869	-6.3618	-38.6385	2759.75	24.1375	2.70458	0.898764	2.17083	15744.9	1326.5	NA	NA	NA	0
231	Osborne Pond	2014-2015	United States Geological Survey	41.6584	-70.5721	10	Cfa	0.01	NA	-3.59	-27.7	30.7213	-6.97226	-43.0913	1199.18	9.94352	1.03013	0.842144	4.85426	13246.5	1085.1	NA	NA	NA	25
232	M22	2008	Gibson et al. 2017 (doi: 10.1016/j.jhydrol.2016.11.016)	48.29	-91.85	425	Dfb	0.07	NA	-6.76	-59.25	213.691	-12.7712	-92.0282	740.764	2.50087	0.692625	0.946716	2.64122	12062.6	832.488	0.043727	18.0285	52.9546	220
233	Detention Pond	2020	United States Geological Survey	25.5713	-80.381	0	Am	0.01	NA	-0.87	-4.3	30.5202	-2.45818	-10.4437	1469.33	24.2312	2.26923	0.749865	4.28803	17406.7	1857.88	2.18934	87.0153	39.0507	5
234	Tazovsky 24	2015-2016	Ala-aho et al. 2017 (doi: 10.5285/ca17e364-638d-4949-befb-b18b3770aec6)	67.5131	78.6436	5	Dfb	0.304289	NA	-12.85	-90.1	909.623	-15.77	-119.153	433.242	-8.55092	0.396318	1.23431	4.72096	8462.85	442.702	-3.54788	-9.28599	14.195	1
235	N2	2008	Gibson et al. 2017 (doi: 10.1016/j.jhydrol.2016.11.016)	50.26	-86.97	335	Dfb	0.01	NA	-7.16	-70.82	29.6789	-14.407	-104.91	779.13	-0.400772	0.641543	1.08068	3.04244	11834.4	688.37	0.137673	23.263	46.1894	152
236	Khanymey 27	2015-2016	Ala-aho et al. 2017 (doi: 10.5285/ca17e364-638d-4949-befb-b18b3770aec6)	63.945	75.6761	55	Dfb	0.0228728	NA	-6.3	-65.65	62.3224	-15.5949	-117.553	512.117	-4.74655	0.474794	1.10416	3.32104	9009.99	550.58	8.06682	0.0154837	18.8624	178
237	Tazovsky 19	2015-2016	Ala-aho et al. 2017 (doi: 10.5285/ca17e364-638d-4949-befb-b18b3770aec6)	67.3733	78.7755	10	Dfb	0.334965	NA	-15	-88.1	909.623	-15.77	-119.153	433.242	-8.55092	0.396318	1.23431	4.72096	8462.85	442.702	-3.54788	-9.28599	14.195	1
238	Khanymey 14	2015-2016	Ala-aho et al. 2017 (doi: 10.5285/ca17e364-638d-4949-befb-b18b3770aec6)	63.7972	75.5511	62	Dfb	0.0427355	NA	-13.2	-104.15	115.165	-15.5921	-117.527	518.944	-4.55294	0.477255	1.09378	3.28212	9033.41	553.413	9.41418	-0.215247	19.3167	178
239	Kufra West Lake	1973	IAEA	24.1833	23.24	368	BWh	0.001	NA	6.29	NA	2.68058	-2.89734	-15.2413	2	23.7875	0.755833	0.25651	3.7375	21881.7	3396.5	389.008	61.599	0.33028	0
240	Unknown Lake 35	2016-2018	Cluett &Thomas 2020 (doi: 10.1007/s10933-020-00114-4)	67.151	-50.1245	334	ET	0.14	NA	-28.4937	-222.179	370.485	-14.0274	-104.677	219.04	-5.98417	0.356584	0.910983	2.75415	8691.04	478.349	0.0756903	0.106843	6.6647	76
241	Garcia Lake	2001	IAEA	8.04556	-71.8467	2600	Aw	0.02	NA	-4.05	-34.6	53.0402	-8.78119	-59.3957	1437.18	10.7081	1.09332	0.849292	1.53306	16228	1152.06	0.966498	59.6465	63.006	0
242	Rweru Lake	2011	IAEA	-2.36	30.29	3800	Cwb	100	2.1	-0.84	2.85	243000	-2.22088	-5.84624	1175.89	21.0396	1.8001	0.722	2.34862	17705.5	1685.2	1.70262	66.1121	76.7056	275
243	Q08	2008	Gibson et al. 2017 (doi: 10.1016/j.jhydrol.2016.11.016)	47.59	-84.72	382	Dfb	0.01	NA	-8.88	-70.65	23.4007	-12.4338	-87.9054	1083.84	2.4286	0.7	0.961731	3.59842	12119.6	761.341	0.347021	19.703	58.6352	157
244	Van Dyke Lake	1999-2000	United States Geological Survey	28.1289	-82.519	15.4503	Cfa	0.02	NA	1.305	5.95	46.8322	-3.38225	-17.0842	1298.9	22.2524	1.99198	0.74184	3.03517	17273.2	1761.22	2.06154	83.3046	49.985	24
245	P08	2008	Gibson et al. 2017 (doi: 10.1016/j.jhydrol.2016.11.016)	48.11	-85.79	335	Dfb	0.01	NA	-10.1	-72.58	22.7166	-12.3076	-87.4327	867.73	2.15518	0.692365	0.969964	3.94369	12093.1	746.975	0.347021	19.703	58.6352	14
246	Ubena Magereza Artificial Dam	2020	IAEA	-6.64748	38.0426	292	Aw	0.001	NA	2.655	14.05	2.25889	-2.91502	-11.9866	951	25.35	2.30944	0.713839	2.15556	16003.3	1682	2.07235	71.0481	60.1475	0
247	Kufra East Lake	1977	IAEA	24.23	23.36	368	BWh	0.001	NA	2.53	-31	2.21102	-2.89323	-15.2294	2	23.6	0.7575	0.259994	3.69167	21861.2	3357	641.648	60.4152	0.313587	0
248	M30	2008	Gibson et al. 2017 (doi: 10.1016/j.jhydrol.2016.11.016)	48.31	-91.68	405	Dfb	0.1	NA	-7.14	-59.82	213.691	-12.7712	-92.0282	740.764	2.50087	0.692625	0.946716	2.64122	12062.6	832.488	0.043727	18.0285	52.9546	220
249	Bog Northwest	2010-2011	United States Geological Survey	45.9819	-89.5981	504	Dfb	0.003	NA	-5.71	-50.9	6.33438	-10.7206	-75.012	804.4	4.03333	0.764583	0.937732	3.34	12228.7	875.2	0.218456	19.6134	60.5555	163
250	Salyakoptan Tazovsky	2015-2016	Ala-aho et al. 2017 (doi: 10.5285/ca17e364-638d-4949-befb-b18b3770aec6)	67.4161	78.7019	0	Dfb	0.454597	NA	-14.6	-111.45	909.623	-15.77	-119.153	433.242	-8.55092	0.396318	1.23431	4.72096	8462.85	442.702	-3.54788	-9.28599	14.195	1
251	Q07	2008	Gibson et al. 2017 (doi: 10.1016/j.jhydrol.2016.11.016)	47.96	-84.25	416	Dfb	0.01	NA	-12.45	-90.03	19.8709	-13.0786	-93.0921	985.758	1.54672	0.676515	0.989927	3.34697	12084.3	745.765	0.347021	19.703	58.6352	39
252	Q13	2008	Gibson et al. 2017 (doi: 10.1016/j.jhydrol.2016.11.016)	47.9	-84.32	448	Dfb	0.01	NA	-8.33	-69.42	19.6	-13.0841	-93.1072	1003.72	1.54583	0.675023	0.987806	3.38472	12070.1	739.027	0.347021	19.703	58.6352	39
253	Tawiyaeen Dam	2002, 2006	IAEA	25.5644	56.0503	145	BWh	0.1	NA	1.73	13.9	192.566	-1.3799	-1.53285	264.024	25.5634	1.73843	0.530569	3.46979	21618.9	2725.03	26.6328	104.103	10.3674	0
254	West Hammond Project Pond	1993-1994	United States Geological Survey	36.6892	-108.034	1639	BSk	0.002	NA	-11.915	-89.35	3.60263	-11.4448	-84.4678	250	11.2139	0.686389	0.515556	2.71389	18302.8	1863.75	2.00851	51.9121	24.0543	0
255	Coromoto Lake	2001	IAEA	8.59444	-71.0181	3300	Cwb	0.01	NA	-10.84	-77.4	17.6371	-11.5617	-81.265	1003.35	4.56583	0.683167	0.807166	1.64292	17170.6	1103.9	0.388325	25.3873	111.446	1
256	Unknown Lake 3	2016-2018	Cluett &Thomas 2020 (doi: 10.1007/s10933-020-00114-4)	66.7839	-50.7946	320	ET	0.34	NA	-11.744	-109.06	596.296	-14.5562	-109.431	275.169	-5.27001	0.373757	0.904336	3.5015	8699.98	500.79	-3.38708	15.0837	12.6643	110
257	N21	2008	Gibson et al. 2017 (doi: 10.1016/j.jhydrol.2016.11.016)	50.2	-86.39	295	Dfb	0.19	NA	-11.59	-87.89	328.684	-14.3132	-104.106	773.044	-0.2409	0.645974	1.07555	2.92712	11877.9	687.063	0.13947	23.418	46.1041	117
258	O18	2008	Gibson et al. 2017 (doi: 10.1016/j.jhydrol.2016.11.016)	49.81	-83.68	239	Dfb	0.27	NA	-10.09	-80.3	466.432	-14.235	-103.15	827.12	0.30498	0.650111	1.04037	2.78732	11880.2	734.492	0.0418814	18.1677	49.8699	81
259	Um El Maih Lake	1976	IAEA	27.2554	11.4094	368	BWh	0.001	2	0.005	-32.2	1.71453	-3.62851	-21.4863	16	22.5792	0.83875	0.306218	3.83333	21134	3219.5	115.852	68.8535	0.808323	0
260	Francisco Zarco Lake	1977-1978, 1990	IAEA	25.2692	-103.773	1200	BWh	20	NA	-5.75	-51.15	33584.8	-8.86008	-61.7324	523.768	16.4602	0.950257	0.50754	2.75111	17395.2	1995.52	2.49356	82.4823	45.9744	3
261	N5	2008	Gibson et al. 2017 (doi: 10.1016/j.jhydrol.2016.11.016)	50.47	-86.19	262	Dfb	0.01	NA	-9.63	-80.54	16.6632	-14.6136	-106.646	771.276	-0.35977	0.64204	1.0783	2.74713	11828.5	696.552	0.061408	22.8932	45.9767	17
262	P47	2008	Gibson et al. 2017 (doi: 10.1016/j.jhydrol.2016.11.016)	48.47	-85.88	338	Dfb	0.3	NA	-8.99	-73.01	494.002	-13.0277	-93.0555	859.077	1.47489	0.675685	0.99382	3.52493	12028.8	742.7	0.379581	28.9972	46.1153	34
263	Khanymey 4	2015-2016	Ala-aho et al. 2017 (doi: 10.5285/ca17e364-638d-4949-befb-b18b3770aec6)	63.7838	75.6506	65	Dfb	0.069677	NA	-4.5	-51.9	115.165	-15.5921	-117.527	518.944	-4.55294	0.477255	1.09378	3.28212	9033.41	553.413	9.41418	-0.215247	19.3167	178
264	Grandview Ranch Lake	2000	United States Geological Survey	41.6725	-103.814	1325	BSk	0.01	NA	-5.76	-68.08	16.0447	-10.7643	-76.0275	377.462	8.64808	0.682853	0.609146	4.53974	15620.8	1642.67	0.599913	26.3842	50.9385	0
265	Basaka Lake	1993-2003	IAEA	8.8564	39.8329	955	Aw	42	8	6.27	35.45	66486.8	-2.57821	-7.25374	695.814	22.1448	1.61026	0.603627	1.93991	20229.6	2127.93	2.58314	72.9583	61.488	12
266	Tazovsky 12	2015-2016	Ala-aho et al. 2017 (doi: 10.5285/ca17e364-638d-4949-befb-b18b3770aec6)	67.3601	78.6422	10	Dfb	0.58524	NA	-7.9	-87.55	909.623	-15.77	-119.153	433.242	-8.55092	0.396318	1.23431	4.72096	8462.85	442.702	-3.54788	-9.28599	14.195	1
267	Q03	2008	Gibson et al. 2017 (doi: 10.1016/j.jhydrol.2016.11.016)	47.54	-84.76	349	Dfb	0.01	NA	-7.89	-67.68	15.4306	-12.3228	-87.0848	1078.41	2.55154	0.701265	0.955076	3.65216	12132.5	769.321	0.30207	32.0161	56.4499	157
268	Gabra Lake	1991	IAEA	14.57	30.74	450	BWh	1	NA	13.22	61.6	1512.98	-2.57084	-9.06886	180.083	27.9849	1.12629	0.298113	2.73079	21069	3119.08	12.9041	72.7782	16.1972	0
269	Unknown Lake 12	2016-2018	Cluett &Thomas 2020 (doi: 10.1007/s10933-020-00114-4)	66.981	-53.7305	183	ET	0.002	NA	-12.753	-92.0307	2.99375	-15.9692	-122.04	499.111	-4.87778	0.418148	0.98212	3.82778	8694.64	385.222	NA	NA	NA	18
270	Nawo Lake	1977	IAEA	25.7451	12.4316	368	BWh	0.001	2	4.97	-8.7	1.42794	-3.29156	-18.7043	14	22.625	0.797083	0.290197	3.64583	21549.2	3196.5	62.8028	60.7321	1.32069	0
271	Lake B	2008	Schwerdtfeger et al. 2014 (doi: 10.1080/02626667.2013.870665)	-16.3117	-56.161	120	Aw	26	0.5	-5.5	-34.2	36882.5	-5.97841	-35.7211	1468.12	24.0844	2.27191	0.757389	1.39676	15246.9	1473.49	2.075	55.9605	80.5149	4
272	Pantanal B	2008	Schwerdtfeger et al. 2014 (doi: 10.1080/02626667.2013.870665)	-16.3117	-56.161	120	Aw	26	0.5	-0.52	-10.765	36882.5	-5.97841	-35.7211	1468.12	24.0844	2.27191	0.757389	1.39676	15246.9	1473.49	2.075	55.9605	80.5149	4
273	N18	2008	Gibson et al. 2017 (doi: 10.1016/j.jhydrol.2016.11.016)	50.05	-86.36	303	Dfb	0.07	NA	-9.59	-76.33	97.3123	-14.342	-104.239	765.705	-0.126012	0.647808	1.06963	2.8684	11873.9	701.602	0.121333	23.2402	46.0125	81
274	Max Lake	1988	United States Geological Survey	46.023	-89.7093	493	Dfb	0.09	NA	-3.875	-36.5	118.94	-10.7415	-75.178	813.241	4.05949	0.764077	0.93539	3.35842	12246.2	872.337	0.212195	20.7033	61.6477	152
275	Priyadarshini		IAEA	-70.7614	11.7448	117	EF	0.75	3	-26.7	-203.1	972.333	-14.1418	-105.979	128.123	-13.4482	0.122691	0.564477	14.7621	12253.5	NA	NA	NA	NA	NA
276	Dkhila reservoir	1999	IAEA	30.5736	-9.28806	560	BSh	1.1	NA	-4.23	-28.5	1417.38	-5.8808	-33.5007	394.993	13.9078	0.883763	0.556215	3.81982	18985.6	1885.96	5.09446	79.9095	22.3808	1
277	M06	2008	Gibson et al. 2017 (doi: 10.1016/j.jhydrol.2016.11.016)	48.35	-91.78	398	Dfb	0.01	NA	-9.12	-66.77	12.5222	-12.8095	-92.3118	743.778	2.55694	0.697083	0.949016	2.59028	12066.3	834.476	0.0407748	17.839	53.0702	184
278	Seminole Lake	2010	United States Geological Survey	30.7253	-84.8667	23.4696	Cfa	36.45	NA	-2.88	-17.8	44550.3	-4.99233	-28.3737	1324.15	17.4974	1.50509	0.752709	2.46488	15940.9	1543.08	1.74827	43.0929	75.5973	20
279	P17	2008	Gibson et al. 2017 (doi: 10.1016/j.jhydrol.2016.11.016)	48.21	-85.04	423	Dfb	0.03	NA	-8.92	-70.8	36.033	-12.8123	-91.3935	891.583	1.30472	0.673861	1.00332	3.45139	12065.3	717.094	0.347021	19.703	58.6352	93
280	Q34	2008	Gibson et al. 2017 (doi: 10.1016/j.jhydrol.2016.11.016)	47.71	-84.52	377	Dfb	0.08	NA	-8.7	-70.43	93.4993	-12.766	-90.5608	1058.94	1.87852	0.684643	0.978293	3.46434	12105.3	751.193	0.347021	19.703	58.6352	40
281	Saddle Blanket Lake	1996	United States Geological Survey	27.6703	-81.574	30	Cfa	0.02	NA	2.925	10.75	23.4255	-3.16313	-15.4561	1239.81	22.3635	1.98956	0.735945	2.80781	17299.1	1769.5	0.640354	46.255	78.9867	148
282	P75	2008	Gibson et al. 2017 (doi: 10.1016/j.jhydrol.2016.11.016)	48.43	-85.78	411	Dfb	0.12	NA	-9.28	-73.89	139.608	-12.914	-92.2137	870.888	1.40675	0.670651	0.991252	3.68512	12029.9	733.424	0.347021	19.703	58.6352	46
283	P35	2008	Gibson et al. 2017 (doi: 10.1016/j.jhydrol.2016.11.016)	48.1	-85.78	327	Dfb	0.02	NA	-9.08	-68.43	22.7166	-12.3076	-87.4327	867.73	2.15518	0.692365	0.969964	3.94369	12093.1	746.975	0.347021	19.703	58.6352	14
284	P18	2008	Gibson et al. 2017 (doi: 10.1016/j.jhydrol.2016.11.016)	48.48	-85.35	NA	Dfb	0.04	NA	-10.49	-79.37	43.6847	-13.1179	-93.8782	843.329	0.888597	0.664222	1.01904	3.3841	12007.4	717.645	0.347021	19.703	58.6352	46
285	Nan Cnamh Lake	2011-2012	Hoogewerff et al. 2019 (doi:10.1080/10256016)	57.2954	-7.37784	4	Cfb	0.02	NA	-2.87	-19.5	21.7439	-6.8758	-45.1964	1539.78	8.44593	0.917556	0.829806	7.49426	8431.56	669.422	-0.291966	-5.49217	52.3282	42
286	Mud Lake	1991-1992	United States Geological Survey	43.8897	-112.358	1458.16	BSk	15.74	NA	-17.65	-133	16820.7	-15.4511	-116.752	312.094	3.96369	0.486855	0.60004	3.3367	14925.5	1278.37	0.632269	37.1029	28.9952	7
287	Laguna Cristal	1989	IAEA	19.1	-69.7333	20	Aw	0.03	NA	-2.62	-9.25	31.3008	-2.01439	-6.91203	2132.58	25.0601	2.4905	0.783202	3.34211	18797	1832.92	0.448957	43.8835	104.684	0
288	Ad Dabbat reservoir	2001	IAEA	15.4216	44.3817	2545	BWk	0.01	NA	5.27	33.6	10.3016	-4.11013	-14.7068	318.071	17.3173	0.619583	0.313408	2.13393	20637.5	2228.27	20.9577	114.364	13.6004	0
289	N1	2008	Gibson et al. 2017 (doi: 10.1016/j.jhydrol.2016.11.016)	50.48	-86.45	296	Dfb	0.01	NA	-10.57	-82.43	10.1189	-14.6248	-106.75	773.733	-0.501667	0.637444	1.08171	2.81278	11833.2	694	0.00266551	21.6829	46.2547	92
290	Camp Lake	1999-2000	United States Geological Survey	28.1845	-82.4904	9.144	Cfa	0.07	NA	2.605	8	69.8698	-3.40343	-17.2576	1301.96	22.1661	1.97798	0.740509	2.90654	17221.7	1751.06	1.83495	80.8309	52.683	13
291	Chashma reservoir	1992-1995	IAEA	32.1276	71.239	200	BSh	360	NA	-11.55	-78.73	348000	-9.28754	-63.0795	373.683	4.02548	0.552511	0.678007	2.24951	16152.8	1258.69	4.74947	56.8491	31.1629	5
292	Unknown Lake 30	2016-2018	Cluett &Thomas 2020 (doi: 10.1007/s10933-020-00114-4)	67.1264	-50.1728	353	ET	0.39	NA	-11.998	-116.465	370.485	-14.0274	-104.677	219.04	-5.98417	0.356584	0.910983	2.75415	8691.04	478.349	0.0756903	0.106843	6.6647	76
293	Mandalgobi lake	1988	IAEA	46.2819	106.412	1306	BSk	0.1	NA	-1.09	-41	92.8332	-8.95933	-63.3956	163.408	0.777686	0.487231	0.753512	3.55751	14672.9	1165.47	4.10311	56.4224	17.3854	0
294	Kuriftu Lake	2003	IAEA	8.78	39	1880	Cwb	0.4	6	9.59	53.9	343.533	-1.30192	3.44935	977.59	16.7044	1.20946	0.636022	1.4318	19867.6	1731.16	1.8728	73.6086	62.7434	13
295	Rio Lempa Reservoir	2003-2004	IAEA	13.6222	-88.5555	43	Aw	20	NA	-4.695	-36.3	17063.7	-5.47187	-34.2109	1669.55	22.4429	2.07392	0.763457	2.01016	20145.7	1815.85	0.988042	63.7486	85.1219	8
296	Vaughn Pond	1995	United States Geological Survey	39.566	-118.674	1191.77	BWk	0.04	1	-0.85	-44.4	33.9755	-11.3667	-86.2976	131.542	11.071	0.584097	0.442905	2.9691	17621.4	1942.55	5.97247	66.596	11.8995	4
297	M16	2008	Gibson et al. 2017 (doi: 10.1016/j.jhydrol.2016.11.016)	48.34	-91.61	412	Dfb	0.04	NA	-8.37	-63.56	33.8333	-12.794	-92.2355	742.702	2.40058	0.690877	0.951093	2.6462	12062.8	829.117	0.043727	18.0285	52.9546	220
298	Principal finca Caujaral pond 1	2002	IAEA	9.93611	-69.6114	694	Aw	0.04	NA	-4.845	-33.435	32.8705	-5.51772	-34.5862	1009	24.0033	2.18446	0.731791	2.68917	17768.1	1772.6	0.781702	49.4727	76.7773	3
299	Principal Finca Caujaral pond 2	2003-2004	IAEA	9.94167	-69.6031	694	Aw	0.04	NA	-4.14	-30.6	32.8705	-5.51772	-34.5862	1009	24.0033	2.18446	0.731791	2.68917	17768.1	1772.6	0.821938	50.7265	76.4136	3
300	SP-2 NEAR CASPER, WY	1989	United States Geological Survey	42.7675	-106.558	1629.16	BSk	0.004	NA	-5.35	-74.5	3.24618	-13.1023	-96.4234	290.2	7.55667	0.565333	0.54317	4.21	15528.7	1563.2	0.830483	34.2209	33.0538	0
301	Tarbela reservoir	1987-1989	IAEA	34.0897	72.6983	430	Cfa	250	NA	-12.235	-82.14	200000	-11.3296	-80.7716	229.229	-2.57438	0.261804	0.517448	2.6375	15496.9	1024.7	4.74947	56.8491	31.1629	7
302	Ipixuna	2016	Cunha and Sternberg, 2018	0.310948	-50.8782	20	Af	2	NA	-3.55	-20	1559.19	-1.89638	-5.46446	2161.43	26.7935	2.86165	0.812159	1.59184	16187.4	1520.72	0.42842	41.7729	102.186	1
303	Nipissing Lake	1956	IAEA	46.3691	-79.9963	196	Dfb	873	4.5	NA	-55	681000	-10.0976	-69.8573	859.877	5.7494	0.827945	0.900824	3.93963	12484.6	914.694	0.347021	19.703	58.6352	376
304	Red Rock Lake near Pella, IA	1996-1997	United States Geological Survey	41.3697	-92.9802	220	Dfa	42.91	NA	-7.255	-50.3	32191.4	-8.22956	-55.5445	809.371	8.44918	0.979289	0.88544	4.43462	13744.2	1178.99	-0.300595	3.55131	80.381	8
305	L05	2008	Gibson et al. 2017 (doi: 10.1016/j.jhydrol.2016.11.016)	49.64	-91.28	415	Dfb	0.01	NA	-12.86	-93.54	7.34333	-14.176	-103.35	747.286	0.905952	0.668214	1.02389	2.725	11910.5	772.643	0.0630753	21.7214	48.2154	101
306	Povalnoe Lake	2017	IAEA	57.3706	57.2471	132	Dfb	0.001	NA	-9.185	-80.71	0.730578	-13.1343	-98.6612	600.671	1.18563	0.643218	0.965934	2.60678	10388.8	744.309	1.03137	5.15525	38.2515	0
307	P28	2008	Gibson et al. 2017 (doi: 10.1016/j.jhydrol.2016.11.016)	48.19	-85.06	NA	Dfb	0.05	NA	-8.64	-66.91	36.033	-12.8123	-91.3935	891.583	1.30472	0.673861	1.00332	3.45139	12065.3	717.094	0.347021	19.703	58.6352	93
308	Q63	2008	Gibson et al. 2017 (doi: 10.1016/j.jhydrol.2016.11.016)	47.85	-84.9	221	Dfb	0.06	NA	-9.41	-72.97	43.2402	-12.1525	-86.0783	958.149	2.35417	0.701385	0.968757	3.45631	12204.1	752.89	0.347021	19.703	58.6352	625
309	M19	2008	Gibson et al. 2017 (doi: 10.1016/j.jhydrol.2016.11.016)	48.26	-91.54	433	Dfb	0.03	NA	-8.76	-66.42	21.4115	-12.7244	-91.7059	741.811	2.37005	0.685315	0.945491	2.69887	12050	828.308	0.0542864	18.4118	52.7884	220
310	Q20	2008	Gibson et al. 2017 (doi: 10.1016/j.jhydrol.2016.11.016)	47.88	-84.75	302	Dfb	0.04	NA	-10	-75.26	28.4049	-12.5533	-89.0045	994.674	2.2221	0.69596	0.970356	3.4096	12140.4	762.213	0.347021	19.703	58.6352	58
311	Kohanaiki irrigation pond	2009	United States Geological Survey	19.692	-156.03	0	As	0.02	NA	-4.13	-24.05	14.2022	-10.2765	-73.3887	2034.42	22.1439	1.94399	0.728771	5.58509	17689.9	1817.89	7.58784	149.138	28.9942	NA
312	Q30	2008	Gibson et al. 2017 (doi: 10.1016/j.jhydrol.2016.11.016)	47.8	-84.42	469	Dfb	0.03	NA	-7.89	-64.5	21.1826	-12.8954	-91.6048	1047.82	1.63355	0.677719	0.985534	3.46031	12099.8	742.162	0.347021	19.703	58.6352	40
313	Saint Anne Lake	1999-2000	United States Geological Survey	27.8775	-81.4884	20	Cfa	0.06	NA	-0.425	-3.2	40.7537	-3.19195	-15.6945	1247	22.4734	1.97896	0.727153	2.84107	17066.1	1764.59	0.71454	48.9647	75.1978	65
314	N6	2008	Gibson et al. 2017 (doi: 10.1016/j.jhydrol.2016.11.016)	50.27	-86.95	336	Dfb	0.01	NA	-7.36	-69.89	6.76645	-14.4253	-105.061	776.5	-0.376389	0.642292	1.08003	3.01736	11855.2	692.917	0.103433	22.8105	46.2373	152
315	Vail Lake	2011-2012	United States Geological Survey	33.4956	-116.977	433	BSk	1.26	NA	-0.36	-15.3	824.991	-8.85324	-61.2801	445.261	15.2009	0.796385	0.461042	3.11965	18781	2127.61	6.91245	100.316	20.0609	3
316	Ikowa reservoir	1973, 2020	IAEA	-6.18808	36.2279	899	BSh	1	NA	1.95	11.275	654.423	-2.41591	-7.5709	550.124	22.3658	1.78162	0.658938	3.14448	17854.2	1949.42	8.34601	90.0003	46.788	1
317	Possum Kingdom Lk Site FC nr Graford, TX	1983	United States Geological Survey	32.9326	-98.4459	314	Cfa	80	NA	-3.3	NA	51886.4	-6.68082	-42.8296	579.094	16.3925	1.10695	0.593783	4.89776	17890.7	2198.2	1.0665	47.4476	57.1842	5
318	Echo Lake	2011	United States Geological Survey	45.0867	-92.9636	288	Dfa	0.1	NA	-2.8	-34.7	63.533	-9.73783	-67.1508	760.44	6.85117	0.859983	0.867183	3.22858	12862.7	1055.11	-0.0127917	14.1916	63.4324	91
319	Lost Lake	2010-2011	United States Geological Survey	45.0517	-92.9664	285	Dfa	0.1	NA	-5.595	-45.05	63.533	-9.73783	-67.1508	760.44	6.85117	0.859983	0.867183	3.22858	12862.7	1055.11	-0.0127917	14.1916	63.4324	91
320	Chad Lake	1966-1968	IAEA	13.4333	14.71	280	BSh	1540	1.5	7	32.6	977000	-3.064	-14.7038	723.617	26.7244	1.65908	0.472778	2.20682	20169.4	2539.13	8.65245	64.21	54.9644	22
321	Insh Lake	2011-2012	Hoogewerff et al. 2019 (doi:10.1080/10256016)	57.1164	-3.9217	217	Cfb	1.21	NA	-7.56	-63.2	765.674	-8.15175	-56.851	1746.07	5.72369	0.801646	0.873765	5.43448	8275.2	573.459	4.32931	10.3646	19.0539	15
322	L19	2008	Gibson et al. 2017 (doi: 10.1016/j.jhydrol.2016.11.016)	49.79	-91.62	395	Dfb	0.01	NA	-10.14	-79.01	6.02985	-14.1955	-103.632	763.6	1.22583	0.680083	1.01835	2.80833	11913.1	779	-0.00347832	20.0735	49.247	209
323	Telibandha Lake	1998-1999	IAEA	21.2402	81.6607	290	Aw	0.1	NA	2.095	-1.75	60.1392	-7.08574	-47.9162	1327.03	26.8126	2.05878	0.583641	1.46435	19149	2037.47	2.35936	50.8745	56.7718	3
324	Bishoftu Lake	2003, 2005	IAEA/Kebede et al 2009	8.73	38.98	1860	Cwb	0.6	55	7.445	45.4	359.911	-1.30425	3.42212	973.04	16.7527	1.21618	0.637599	1.44112	19880.2	1733.23	1.8728	73.6086	62.7434	13
325	Pangody 4	2015-2016	Ala-aho et al. 2017 (doi: 10.5285/ca17e364-638d-4949-befb-b18b3770aec6)	65.8738	74.9657	63	Dfb	0.096689	NA	-10.6	-84.1	57.5619	-15.5495	-117.144	457.156	-6.85323	0.430302	1.17501	3.86776	8601.31	482.462	1.30676	-3.12251	13.6283	14
326	Boundary Dam Reservoir	1966	IAEA	49.0168	-103.032	560	Dfb	6.9	3	NA	-104	4004.67	-13.4587	-100.466	402.774	4.189	0.677274	0.821618	4.69305	13224.6	1127.73	-3.69818	19.8964	41.348	7
327	Osiao Lake	1983, 1990	IAEA	13.0685	124.005	16	Af	0.01	NA	-2.86	-27.4	5.75774	-6.31697	-38.8908	3388	25.0405	2.80393	0.882798	2.59167	15620.2	1387.38	NA	NA	NA	0
328	Warna Lake	1990	IAEA	-7.20985	109.911	2000	Am	0.01	NA	NA	-36.2	5.7424	-6.34493	-39.4857	3118.62	14.001	1.33958	0.838007	2.08125	15833.7	1148.5	0.283146	25.2601	89.653	1
329	Babogaya Lake	1998, 2003, 2005	IAEA	8.78	38.98	1860	Cwb	0.6	38	6.7	38.3	343.533	-1.30192	3.44935	977.59	16.7044	1.20946	0.636022	1.4318	19867.6	1731.16	1.8728	73.6086	62.7434	13
330	Sulfatosa Lake	1989	IAEA	12.4562	-86.5652	63	Aw	0.03	NA	-4.39	-11.3	17.0552	-4.56196	-27.2501	1471.15	26.2717	2.51925	0.737307	2.43625	21112.4	2065.6	1.44468	74.0448	86.5982	43
331	Agua Viva reservoir	2001	IAEA	9.56111	-70.6169	134	Aw	7.8	NA	-5.23	-32.4	4415.81	-6.9995	-46.1064	1056.72	20.9296	1.99686	0.806351	2.24832	17689.2	1581.29	0.388325	25.3873	111.446	1
332	O06	2008	Gibson et al. 2017 (doi: 10.1016/j.jhydrol.2016.11.016)	49.68	-83.55	240	Dfb	0.02	NA	-10.85	-82.43	11.1847	-14.2676	-103.263	849.235	0.286765	0.651912	1.04463	2.88137	11851.5	735.111	0.0917281	17.8127	49.724	0
333	Kwania Lake	2003	IAEA	1.44476	32.5471	1059	Aw	540	4	3.32	24.1	302000	-2.21306	-5.75506	1171.75	21.3656	1.82373	0.716985	2.33864	17857.3	1714.79	1.43676	64.9726	79.2561	235
334	Pangkalan Lake	1990	IAEA	-7.1505	107.781	1500	Am	0.01	NA	-8.35	-50	5.54809	-6.08299	-37.8949	3011.14	17.0881	1.62452	0.833751	1.5	16325.8	1283.57	0.597287	43.5107	72.5304	0
335	Unknown Lake 11	2016-2018	Cluett &Thomas 2020 (doi: 10.1007/s10933-020-00114-4)	66.9807	-50.9952	220	ET	0.07	NA	-6.7872	-87.5839	37.7382	-14.8828	-112.483	222	-5.3421	0.373217	0.907985	3.68601	8709.2	527.887	-8.37288	14.7733	12.7088	161
336	Kogalym 5	2015-2016	Ala-aho et al. 2017 (doi: 10.5285/ca17e364-638d-4949-befb-b18b3770aec6)	62.2502	74.1646	80	Dfb	0.0976999	NA	-7.4	-71.85	51.8661	-15.4892	-116.602	544.336	-2.82454	0.523444	1.05398	2.96712	9265.41	610.25	6.47664	6.39891	23.284	206
337	Ravitoto lake	2011	IAEA	-18.9185	47.5746	1259	Cwb	0.01	NA	2.26	3.97	5.24772	-6.18104	-36.7145	1274.6	18.7217	1.89767	0.878758	2.23667	17789.6	1408	2.10369	94.8297	62.6991	2
338	Elephant Butte	2000	Phillips et al. 2003 (doi:10.1016/S0167-5648(03)80029-1)	33.15	-107.2	1350	BWk	148	NA	-7.5	-65.5	77330.7	-11.4108	-80.8524	391.89	7.83143	0.621639	0.586175	3.79453	18412	1699.49	2.72356	67.4826	28.8673	5
339	Mead Lake	1964, 2010	Craig 1966/Jasechko et al. 2013 (doi.org/10.1038/nature11983)	36.1435	-114.414	372	BWk	640	NA	-13.535	-107.4	317000	-11.7816	-86.0803	322.097	9.74948	0.554322	0.459102	3.16135	18058.2	1864.01	3.04075	66.0184	23.46	NA
340	M01	2008	Gibson et al. 2017 (doi: 10.1016/j.jhydrol.2016.11.016)	48.64	-91.94	436	Dfb	0.02	NA	-7.01	-63.39	9.78858	-13.1011	-94.7782	760.471	2.31029	0.694853	0.96274	2.57647	12037.6	819.333	0.0128754	17.4095	52.0596	169
341	O16	2008	Gibson et al. 2017 (doi: 10.1016/j.jhydrol.2016.11.016)	49.9	-83.52	235	Dfb	0.05	NA	-11.66	-88.63	24.305	-14.3025	-103.733	832.889	0.113889	0.648018	1.05149	2.87352	11894.7	724.542	0.0349494	17.6572	50.34	23
342	Hunters Pond	2009-2010	United States Geological Survey	29.1968	-82.0647	16	Cfa	0.01	NA	-3.345	-9	4.78344	-3.56328	-18.5331	1289.83	20.9819	1.86861	0.752137	2.54861	16933.3	1678.67	0.757791	45.9174	79.3475	1
343	P05	2008	Gibson et al. 2017 (doi: 10.1016/j.jhydrol.2016.11.016)	48.29	-85.32	480	Dfb	0.02	NA	-9.89	-72.09	9.44005	-12.911	-92.2906	877.071	0.96369	0.660714	1.00819	3.58095	12046.5	711.5	0.325316	28.7198	45.0797	42
344	Nasser Lake	1988	IAEA	22.71	32.06	183	BWh	5250	25.2	-0.64	4.4	2470000	-2.69348	-10.1243	636.041	26.034	1.52585	0.452887	2.28381	19686.6	2526.02	40.7564	73.0031	44.3917	13
345	Sawan reservoir	2002	IAEA	15.3812	44.3314	2422	BWk	0.02	NA	2.68	19.775	9.36293	-4.07084	-14.4986	308.818	17.6902	0.655682	0.32395	2.18485	20619.5	2240.73	20.9577	114.364	13.6004	0
346	Sasthamkotta Lake	2001	IAEA	9.03792	76.6384	33	Am	3	NA	0.68	2.68	1391.27	-4.36641	-23.8014	2208.69	26.2295	2.50849	0.735989	2.08368	19160.6	1793.42	0.422207	42.9015	106.186	19
347	N7	2008	Gibson et al. 2017 (doi: 10.1016/j.jhydrol.2016.11.016)	50.04	-86.46	315	Dfb	0.02	NA	-10.17	-84.28	9.10153	-14.2938	-103.835	767.429	-0.1125	0.648988	1.07053	2.90893	11853.2	700.938	0.121333	23.2402	46.0125	81
348	Chalinze Dam	2001-2002, 2005	IAEA	-6.64452	38.367	196	Aw	0.01	NA	0.96	8.5	4.43284	-2.98999	-12.6435	936	25.7146	2.42687	0.734073	2.29792	16299.2	1708.5	2.00774	71.8447	60.2573	0
349	Kogalym 23	2015-2016	Ala-aho et al. 2017 (doi: 10.5285/ca17e364-638d-4949-befb-b18b3770aec6)	62.2605	75.1825	60	Dfb	1.22977	NA	-6.4	-78.9	543.725	-15.5459	-117.111	547.078	-2.89161	0.516754	1.04571	3.04386	9282.2	616.23	68.5384	5.1936	24.5277	129
350	Cantagallo Lake	1992	IAEA	-12.078	-75.71	4300	BSk	0.01	NA	3.31	-12	4.38246	-16.6741	-121.732	829.4	5.34167	0.5275	0.590411	3.56333	15922.8	1346.4	3.40338	119.41	48.3001	6
351	Guidimouni Lake	1967	IAEA	13.7111	9.54444	100	BWh	0.2	NA	8.98	NA	86.2645	-3.36771	-18.7635	335.598	27.5671	1.29564	0.351403	2.75397	20756.8	2999.09	8.65245	64.21	54.9644	0
352	Q25	2008	Gibson et al. 2017 (doi: 10.1016/j.jhydrol.2016.11.016)	47.55	-84.34	416	Dfb	0.03	NA	-9.42	-75.89	12.7344	-12.9221	-91.5817	1139.71	1.97381	0.684524	0.971481	3.55833	12101.7	758.4	0.378417	31.3458	54.3387	28
353	Kogalym 25	2015-2016	Ala-aho et al. 2017 (doi: 10.5285/ca17e364-638d-4949-befb-b18b3770aec6)	62.3311	74.2664	60	Dfb	0.634182	NA	-11.2	-91.55	268.605	-15.5039	-116.734	542.306	-2.83036	0.517132	1.04172	2.98907	9243.35	618.003	6.47664	6.39891	23.284	126
354	Powell Lake	2010	Jasechko et al. 2013 (doi.org/10.1038/nature11983)	37.0683	-111.243	1128	BSk	658	46	-15.365	-120.7	279000	-13.4159	-99.3577	334.064	6.85679	0.5196	0.523747	3.04253	16967.2	1565.61	3.04075	66.0184	23.46	6
355	P23	2008	Gibson et al. 2017 (doi: 10.1016/j.jhydrol.2016.11.016)	48.43	-85.48	455	Dfb	0.03	NA	-9.68	-74.46	12.6059	-13.0371	-93.2272	859.955	1.02652	0.665227	1.01049	3.50492	12010.8	717.304	0.347021	19.703	58.6352	35
356	Maher Pond	2001	United States Geological Survey	38.2978	-122.224	67.056	Csb	0.01	NA	-0.36	-19.42	4.12647	-7.67771	-53.3173	847.714	14.6083	1.02131	0.61427	3.17024	16589.4	1689.17	1.87331	62.5561	40.5314	11
357	Oingmuke Co Lake	2009	Yuan et al. 2011 (doi:10.1007/S10933-011-9540-Y)	31.232	85.083	4638	EH	6	NA	-3.56	-61.4	2464.39	-11.7575	-82.6902	125.081	-1.81058	0.242153	0.452319	3.759	16601.9	1125.75	16.2945	84.8319	20.2901	53
358	Oahe	1984-1986	Kendall & Coplen 2001 (doi: 10.1002/hyp.217)	44.927	-100.413	1647	Dfb	1500	NA	-14.23	-116	607000	-13.0973	-96.8705	383.3	6.06407	0.609078	0.648412	4.27305	14095.3	1367.97	-0.344322	27.0025	39.6412	NA
359	Lyman Lake	1970	IAEA	48.6196	35.6536	58	Dfa	0.3	1	-2.8	-21	120.798	-9.79813	-68.7624	499.327	8.24964	0.857694	0.786072	3.40687	11596.9	1016.96	-0.504068	7.36731	52.7218	3
360	Lake Nokoua	2005	IAEA	6.4156	2.3923	6	Aw	150	3	1.76	12.8	59750.5	-2.98581	-12.8855	1105.7	26.7906	2.47088	0.701375	1.67626	16394.1	1694.17	2.01354	55.0137	76.3996	NA
361	Arapa Lake	1996	IAEA	-15.1478	-70.1217	3800	Cfb	144	NA	-3.4	-58	56977.2	-12.0051	-83.8039	796.257	6.90896	0.529031	0.531346	2.32657	16807.2	1445.97	2.48758	95.511	52.7461	144
362	Q12	2008	Gibson et al. 2017 (doi: 10.1016/j.jhydrol.2016.11.016)	47.77	-84.85	295	Dfb	0.01	NA	-8.9	-67.32	3.87243	-12.1783	-86.1959	981.4	2.36833	0.6975	0.962419	3.565	12226.5	757	0.347021	19.703	58.6352	44
363	P52	2008	Gibson et al. 2017 (doi: 10.1016/j.jhydrol.2016.11.016)	48.15	-85.8	383	Dfb	0.11	NA	-10.57	-74.45	42.1604	-12.3612	-87.9	867.746	1.97793	0.686784	0.974402	3.92512	12087.2	740.452	0.347021	19.703	58.6352	15
364	O03	2008	Gibson et al. 2017 (doi: 10.1016/j.jhydrol.2016.11.016)	49.65	-83.96	254	Dfb	0.01	NA	-12.18	-87.45	3.82179	-14.219	-102.913	827.2	0.423333	0.651667	1.03396	2.78333	11894	740.5	0.0909895	18.5825	49.7418	33
365	Kogalym 13	2015-2016	Ala-aho et al. 2017 (doi: 10.5285/ca17e364-638d-4949-befb-b18b3770aec6)	62.255	74.3108	70	Dfb	1.16015	NA	-9.6	-73	439.955	-15.503	-116.726	542.982	-2.78426	0.518737	1.04138	2.98431	9250.7	617.253	6.47664	6.39891	23.284	126
366	Sakakawea	1984-1987	Kendall & Coplen 2001 (doi: 10.1002/hyp.217)	47.7945	-102.327	554	Dfb	1240	21	-15.39	-123.7	464000	-13.6617	-101.586	371.21	5.80412	0.581982	0.630814	4.15392	14057.3	1359.11	-0.353635	27.9459	37.4932	NA
367	Girraween Lagoon	2017	Analyses by Dr. Niels C. Munksgaard, James Cook University, Cairns, Australia	-12.5181	131.081	26	Aw	0.3	NA	-1.63836	-15.2172	109.904	-6.77364	-41.2036	1648.55	27.1899	2.44885	0.679011	2.54066	20795.6	2222.23	1.60084	71.7846	78.5848	2
368	Dabusun Lake	1989	Yang et al. 1997 (doi: 10.1016/0031-0182(94)00126-S)	36.9898	95.1941	2675	BWk	300	1	0.54	-40.8	109000	-10.2624	-72.2226	164.802	0.284758	0.283609	0.454525	3.25864	16611.8	1262.36	16.6352	68.5364	13.8151	26
369	L20	2008	Gibson et al. 2017 (doi: 10.1016/j.jhydrol.2016.11.016)	49.98	-91.36	403	Dfb	0.01	NA	-8.7	-71.76	3.60718	-14.3519	-104.881	741.2	0.766667	0.669	1.03544	2.82167	11913.4	768.667	-0.852555	14.8499	50.88	174
370	Hora Lake	1998-1999, 2003-2005	Kebede et al 2009/IAEA	8.7642	38.995	1860	Cwb	1	17	7.1	38.4	359.911	-1.30425	3.42212	973.04	16.7527	1.21618	0.637599	1.44112	19880.2	1733.23	1.8728	73.6086	62.7434	13
371	Blue Lake	1975-1976	Turner et al 1985	-37.85	140.777	26	Csb	0.7	72	0.29	0.3	249.67	-5.01575	-26.5509	758.318	13.7439	1.14432	0.727916	5.0671	15408.7	1343.45	0.907948	41.541	50.1436	1
372	P12	2008	Gibson et al. 2017 (doi: 10.1016/j.jhydrol.2016.11.016)	48.09	-85.71	347	Dfb	0.01	NA	-8.67	-66.45	3.53192	-12.3404	-87.6983	873	2.10139	0.690694	0.971346	3.90417	12099.5	747	0.412184	31.2805	46.3646	14
373	Burlington Lake	1988	United States Geological Survey	43.0177	-106.705	1676.4	BSk	1.62	NA	-6.8	-79	567.309	-13.6047	-100.425	277.368	6.61984	0.530207	0.543218	4.1356	15544.4	1527.21	0.688746	33.1292	30.4846	3
374	P15	2008	Gibson et al. 2017 (doi: 10.1016/j.jhydrol.2016.11.016)	48.06	-85.56	NA	Dfb	0.01	NA	-9.95	-69.41	3.4481	-12.4641	-88.6913	887.4	1.82833	0.678333	0.972763	3.88167	12096.6	746.75	0.347021	19.703	58.6352	11
375	L18	2008	Gibson et al. 2017 (doi: 10.1016/j.jhydrol.2016.11.016)	49.56	-91.5	438	Dfb	0.01	NA	-7.71	-66.45	3.40334	-14.1087	-102.794	779.333	1.12083	0.673889	1.01672	2.73333	11932.9	779.5	0.00598583	21.1566	48.0684	229
376	Bagalodoma Lake	1996	IAEA	11.9656	40.9446	400	BWh	0.4	NA	8.58	40.3	134.987	-2.93885	-12.001	221.079	28.5811	2.11384	0.54044	2.46278	20631	2638.28	5.63839	75.1938	41.0698	0
377	Malakof pond	1999	United States Geological Survey	39.3668	-120.924	938.784	Csa	0.02	NA	-3.28	-39.9	6.36422	-10.6832	-79.0546	1442.36	11.9508	0.710606	0.508353	2.77576	16902.5	1695.55	1.99373	67.1273	53.3513	0
378	Gobindsagar reservoir	1983	IAEA	31.4241	76.4643	226	Cwa	168	NA	-8.54	-57.65	52580.2	-12.309	-87.5601	565.947	-0.142011	0.405277	0.669953	2.74303	16485.4	1072.2	7.14128	76.4778	27.6591	24
379	P09	2008	Gibson et al. 2017 (doi: 10.1016/j.jhydrol.2016.11.016)	48.1	-85.75	328	Dfb	0.02	NA	-8.86	-66.34	6.17461	-12.2691	-87.1419	861.75	2.19271	0.696458	0.973089	3.89062	12107.1	743.556	0.347021	19.703	58.6352	14
380	P10	2008	Gibson et al. 2017 (doi: 10.1016/j.jhydrol.2016.11.016)	48.35	-85.91	476	Dfb	0.01	NA	-10.3	-74.06	3.0739	-12.8148	-91.4937	884.25	1.25833	0.661875	0.988769	3.86042	12027.8	724.4	0.316469	29.1311	46.7557	13
381	M04	2008	Gibson et al. 2017 (doi: 10.1016/j.jhydrol.2016.11.016)	48.67	-91.56	452	Dfb	0.02	NA	-9.13	-73.25	6.035	-13.1395	-95.033	768	2.06917	0.682	0.961328	2.60667	12016.5	815.833	-0.852555	14.8499	50.88	300
382	P07	2008	Gibson et al. 2017 (doi: 10.1016/j.jhydrol.2016.11.016)	48.21	-85.31	420	Dfb	0.01	NA	-12.01	-85.28	2.97887	-12.8166	-91.4097	879	1.48333	0.675208	0.992518	3.5625	12056.3	738.333	0.347021	19.703	58.6352	28
383	Ispuchaw Lake	2003	L. Wassenaar, private data	53.9987	-104.681	522	Dfb	1.8	NA	-6.68	-81.87	534.673	-15.8006	-119.315	484.836	-0.583963	0.587093	1.00226	3.34319	12242.2	805.679	-1.16491	16.9451	42.5715	21
384	Poechos Lake	1989	IAEA	-4.65697	-80.4946	97	BSh	45	NA	-5.44	-38.6	13211.7	-7.35844	-47.7668	740.763	20.5274	1.75902	0.728124	2.5289	15031.8	1520.82	2.3633	96.0334	61.2692	3
385	P53	2008	Gibson et al. 2017 (https://doi.org/10.1016/j.jhydrol.2016.11.016)	48.38	-85.01	425	Dfb	0.12	NA	-10.77	-80.68	35.1996	-13.1908	-94.3359	861.492	0.944633	0.667542	1.02001	3.28644	12026.3	710.082	0.347021	19.703	58.6352	119
386	Abbe Lake	1975	Fontes, J. C., Pouchon, P., Saliege, J. F., & Zuppi, G. M. (1980). Environmental isotope study of groundwater systems in the Republic of Djibouti. IAEA	11.14	41.77	243	Bwh	320	8.6	3.73	-0.35	93876.7	-2.74586	-8.54357	603.161	23.25	1.6626	0.582829	2.1792	20445.9	2242.86	3.33734	74.2081	58.2193	15
387	Q09	2008	Gibson et al. 2017 (doi: 10.1016/j.jhydrol.2016.11.016)	47.72	-84.75	406	Dfb	0.01	NA	-6.69	-67.39	2.85566	-12.4299	-88.0587	1032.6	2.11333	0.689833	0.969308	3.56	12137	751.5	0.347021	19.703	58.6352	44
388	Priest Butte Lakes	1991-1992	United States Geological Survey	47.7527	-112.111	1146.05	BSk	1.27	NA	-4.9	-66	363.481	-14.5599	-109.192	302.665	7.76878	0.555891	0.526421	4.19764	13767.6	1465.99	-0.353635	27.9459	37.4932	17
389	Naghaso Lake	1990	IAEA	13.1263	123.903	16	Af	0.01	NA	-1.18	-19.4	2.84901	-5.76301	-35.0796	3445.75	26.8104	2.98271	0.845672	2.25417	15918.9	1480.75	NA	NA	NA	0
390	Mukunganya Lake	2011	IAEA	-2.40796	40.6895	10	Aw	1.5	NA	-1.35294	-3.9044	423.516	-1.93589	-5.05581	1169.47	27.0164	2.63511	0.738135	3.20913	18073.4	1887.07	2.78065	90.2805	58.067	4
391	P14	2008	Gibson et al. 2017 (doi: 10.1016/j.jhydrol.2016.11.016)	48.12	-85.93	331	Dfb	0.02	NA	-10.71	-75.45	5.41507	-12.1759	-86.3847	855.25	2.32292	0.697292	0.96525	4.00833	12128	748.714	0.347021	19.703	58.6352	417
392	Verona Lake	1999-2000	United States Geological Survey	27.6	-81.4976	28	Cfa	0.14	NA	-0.745	-2.6	37.6593	-3.09857	-14.9595	1213.74	22.4982	2.00032	0.733894	2.7865	17148.1	1762.61	0.661314	47.3488	78.2903	136
393	Wahiawa Reservoir	2001-2002	United States Geological Survey	21.4966	-158.05	256.642	As	0.15	NA	-3.17	-13.37	40.1771	-7.95384	-56.359	1626.14	22.0701	1.96656	0.740556	4.0602	18470.6	1807.55	15.7593	147.399	12.5825	NA
394	P34	2008	Gibson et al. 2017 (doi: 10.1016/j.jhydrol.2016.11.016)	48.08	-85.28	377	Dfb	0.02	NA	-9.41	-69.55	5.2937	-12.467	-88.6792	891.375	1.74479	0.684792	0.987915	3.64375	12089.4	731.333	0.375775	31.2341	45.5338	58
395	Pangody 5	2015-2016	Ala-aho et al. 2017 (doi: 10.5285/ca17e364-638d-4949-befb-b18b3770aec6)	65.8784	74.9576	63	Dfb	0.217328	NA	-10.1	-78	57.5619	-15.5495	-117.144	457.156	-6.85323	0.430302	1.17501	3.86776	8601.31	482.462	1.30676	-3.12251	13.6283	14
396	Mergung Co Lake	2009	Yao et al. 2009 (doi: 10.1007/s00254-008-1324-y)	31.103	84.571	4680	EH	64	NA	-5.18	-67.5	16769.2	-11.9416	-84.1697	136.988	-1.73783	0.267219	0.49647	3.7835	16676.4	1081.5	15.248	87.0737	17.8609	79
397	Loveland Dam	2008	United States Geological Survey	32.7842	-116.793	411	Csa	0.98	NA	-1.76	-19.5	255.978	-8.95992	-62.0021	557.958	14.7341	0.856401	0.510921	2.89221	18677.2	1941.21	18.9551	109.07	17.5011	5
398	Ridiyagama tank	2000	IAEA	6.21667	80.9833	30	Af	9	NA	-3.56	-28.08	2330.74	-4.41439	-24.2979	2112.08	25.3048	2.45196	0.75993	2.19268	18744.4	1797.42	0.376593	42.6553	117.209	15
399	P51	2008	Gibson et al. 2017 (doi: 10.1016/j.jhydrol.2016.11.016)	48.36	-85.2	427	Dfb	0.12	NA	-7.51	-62.54	30.6003	-12.9947	-92.8908	862.269	1.04679	0.665048	1.00875	3.46218	12036.9	717.926	0.343198	28.5573	45.4802	102
400	Q04	2008	Gibson et al. 2017 (doi: 10.1016/j.jhydrol.2016.11.016)	47.64	-84.86	406	Dfb	0.02	NA	-11.51	-78.26	5.01328	-12.4002	-87.8137	1044.67	2.23889	0.689074	0.959606	3.67963	12092.4	758.111	0.347021	19.703	58.6352	386
401	Lippman Lake	2009-2010	United States Geological Survey	41.7639	-74.3531	91.1352	Dfa	0.01	NA	-7.6	-47.8	2.5013	-8.14961	-52.773	1134.25	9.28542	0.956875	0.817626	2.97708	13119.6	1090	0.095489	13.9441	67.0676	0
402	N8	2008	Gibson et al. 2017 (doi: 10.1016/j.jhydrol.2016.11.016)	50.17	-86.74	315	Dfb	0.02	NA	-13.39	-98.44	4.92247	-14.4136	-104.856	781.889	-0.265741	0.644074	1.07433	2.97593	11864	701.6	0.154641	23.6026	46.1541	112
403	P40	2008	Gibson et al. 2017 (doi: 10.1016/j.jhydrol.2016.11.016)	48.36	-85.03	417	Dfb	0.08	NA	-8.54	-69.22	19.5657	-13.131	-93.8667	865.758	1.05581	0.668662	1.01357	3.32273	12028.2	712.156	0.347021	19.703	58.6352	119
404	Lower Leona Lake	2002	United States Geological Survey	38.3447	-122.208	402.336	Csb	0.01	NA	-7	-46.9	2.43962	-7.88857	-54.8476	905	14.3667	0.984792	0.601633	3.05208	16641.4	1685.25	1.87331	62.5561	40.5314	0
405	Q05	2008	Gibson et al. 2017 (doi: 10.1016/j.jhydrol.2016.11.016)	47.96	-84.14	420	Dfb	0.02	NA	-10.99	-81.44	4.78615	-13.2021	-94.0138	968.5	1.50556	0.675972	0.992057	3.34167	12072	753.833	0.433012	32.0789	52.8325	50
406	P29	2008	Gibson et al. 2017 (doi: 10.1016/j.jhydrol.2016.11.016)	48.32	-85.86	NA	Dfb	0.03	NA	-9.26	-68.83	7.11328	-12.7795	-91.1926	878.333	1.34306	0.666875	0.990191	3.83819	12040.1	723.733	0.316469	29.1311	46.7557	98
407	M35	2008	Gibson et al. 2017 (doi: 10.1016/j.jhydrol.2016.11.016)	48.69	-91.78	415	Dfb	0.22	NA	-7.38	-66.23	51.7088	-13.1938	-95.4538	771.552	2.14349	0.688113	0.964812	2.58602	12004.5	819.033	-0.852555	14.8499	50.88	120
408	Horney Lake	1996	United States Geological Survey	28.0325	-81.9392	33.528	Cfa	0.03	NA	0.015	-0.85	6.9474	-3.32534	-16.6906	1267.73	22.5114	1.9678	0.721386	2.85833	17013	1759.55	1.1713	61.259	60.3256	112
409	Seymour Lake	2005	United States Geological Survey	61.6059	-149.669	93	Dsc	0.91	NA	-9.44	-96.1	211.448	-17.1505	-133.685	590.302	0.923595	0.550086	0.841811	2.65748	8087.65	614.917	13.0982	-3.66761	26.81	30
410	Salazar lake	1984, 1986	IAEA	19.3037	-99.3884	2600	Cwb	0.1	NA	-11.75	-87	23.149	-9.482	-65.3039	1124.93	11.5824	0.743364	0.544885	3.1287	17764.2	1697.89	2.22571	94.8191	47.045	1
411	Araras Lake	1983-1984	IAEA	-4.2037	-40.4285	183	Aw	16	153	5.9	NA	3628.82	-2.66962	-11.1809	898.808	25.5093	2.24043	0.685983	1.65489	17668.7	1786.01	5.39313	91.3639	64.8921	26
412	Tiefora pond	2004	IAEA	10.6239	-4.5561	276	Aw	0.8	NA	4.21	17.06	178.929	-1.96565	-4.34006	1062.85	27.3463	2.00776	0.551626	1.86493	19625.7	2203.87	1.47044	53.465	72.5889	1
413	Guiers Lake	2005	IAEA	16.3491	-15.8843	17	BWh	200	1.3	3.27	9	44781.2	-1.90896	-6.49907	456.193	28.5137	1.65366	0.424442	2.52181	20767.4	2832.24	10.5727	62.7002	41.7405	4
414	Oigai Co Lake	2009	Yuan et al. 2011 (doi:10.1007/S10933-011-9540-Y)	31.203	85.497	4667	EH	18	NA	-9.06	-82.9	4011.79	-11.5194	-80.6916	141.203	-1.19089	0.248976	0.444345	3.74434	16709.9	1192.05	16.3802	82.9616	20.0523	53
415	Chilton Lake	1999-2000	United States Geological Survey	27.6311	-81.5551	28	Cfa	0.07	NA	1.335	5	15.5694	-3.13435	-15.2326	1230.85	22.365	1.99496	0.737877	2.79583	17233.9	1765.26	0.640354	46.255	78.9867	36
416	Blanca Lake	1982, 2001	IAEA	11.7673	-85.9579	57	Aw	0.2	NA	-6.4	-38.6	43.637	-4.84256	-29.25	1488.94	25.6606	2.55117	0.774145	2.68237	20858	1947.31	1.35794	77.6036	101.457	238
417	M13	2008	Gibson et al. 2017 (doi: 10.1016/j.jhydrol.2016.11.016)	48.56	-91.6	406	Dfb	0.03	NA	-8.84	-63.97	6.5206	-13.0624	-94.386	761.2	2.2275	0.688	0.958888	2.58667	12036.9	819.444	0.0231123	17.8343	51.7071	228
418	Q21	2008	Gibson et al. 2017 (doi: 10.1016/j.jhydrol.2016.11.016)	47.82	-84.68	370	Dfb	0.04	NA	-9.72	-76.94	8.66223	-12.5595	-89.0561	1013.93	2.08167	0.690611	0.972597	3.46722	12135	751.8	0.347021	19.703	58.6352	61
419	El Rancho Carlos Cama Lake	2003-2004	IAEA	10.0028	-69.6803	626	Aw	0.01	NA	-1.475	-17.465	2.15588	-5.51711	-34.6019	813	24.075	2.20417	0.735222	2.7375	18644.8	1835	0.958194	56.4779	83.731	11
420	N13	2008	Gibson et al. 2017 (doi: 10.1016/j.jhydrol.2016.11.016)	50.04	-86.9	342	Dfb	0.03	NA	-8.93	-76.41	6.45301	-14.2499	-103.486	769.917	-0.193055	0.649236	1.07723	3.06875	11875	694.417	0.162603	23.7058	46.1763	103
421	Bird Lake	1999-2000	United States Geological Survey	28.1031	-82.4779	9.144	Cfa	0.09	NA	2.455	9.8	19.3638	-3.3801	-17.068	1297.71	22.231	1.99135	0.742575	3.02778	17289.6	1761.73	1.85994	81.1162	52.3699	24
422	P11	2008	Gibson et al. 2017 (doi: 10.1016/j.jhydrol.2016.11.016)	48.31	-85.44	491	Dfb	0.01	NA	-11.44	-77.88	2.13674	-12.958	-92.6315	882.25	0.96875	0.660625	1.00769	3.62917	12005.1	712.5	0.325316	28.7198	45.0797	42
423	Khanymey 20	2015-2016	Ala-aho et al. 2017 (doi: 10.5285/ca17e364-638d-4949-befb-b18b3770aec6)	63.8026	75.5543	55	Dfb	0.540138	NA	-5.85	-63	115.165	-15.5921	-117.527	518.944	-4.55294	0.477255	1.09378	3.28212	9033.41	553.413	9.41418	-0.215247	19.3167	178
424	Lake A	2008	Schwerdtfeger et al. 2014 (doi: 10.1080/02626667.2013.870665)	-16.3247	-56.181	120	Aw	181	2	1.4	21.1	36882.5	-5.97841	-35.7211	1468.12	24.0844	2.27191	0.757389	1.39676	15246.9	1473.49	2.075	55.9605	80.5149	4
425	Pantanal A	2008	Schwerdtfeger et al. 2014 (doi: 10.1080/02626667.2013.870665)	-16.3247	-56.181	120	Aw	181	2	0.58	-5.79	36882.5	-5.97841	-35.7211	1468.12	24.0844	2.27191	0.757389	1.39676	15246.9	1473.49	2.075	55.9605	80.5149	4
426	Q40	2008	Gibson et al. 2017 (doi: 10.1016/j.jhydrol.2016.11.016)	47.56	-84.13	445	Dfb	0.07	NA	-10.07	-75.59	14.2133	-13.0299	-92.4197	1099.09	1.88804	0.681848	0.973635	3.52826	12084.9	764.833	0.422782	31.6463	53.4854	26
427	Aricota Lake	1994	IAEA	-17.3667	-70.2833	2800	BWk	7.3	NA	-10.44	-81.3	1477.56	-16.3648	-118.724	402.819	4.77911	0.385787	0.449063	2.84112	18182	1598.54	7.50965	109.324	22.6122	20
428	Sweetwater reservoir	2005, 2008	United States Geological Survey	32.7198	-116.951	65	BSk	2.33	NA	-2.105	-26.35	471.448	-7.90957	-53.826	468.207	15.9741	0.978036	0.538825	2.78135	18510.8	1931.41	18.9551	109.07	17.5011	7
429	N12	2008	Gibson et al. 2017 (doi: 10.1016/j.jhydrol.2016.11.016)	50.27	-86.51	310	Dfb	0.02	NA	-10.28	-81.31	4.02055	-14.4298	-105.122	774.143	-0.341667	0.641786	1.07645	2.86548	11860.6	692.429	0.0306319	22.2964	45.8339	114
430	Ngwenya Lake	2007	IAEA	-15.35	28.51	1148	Cwa	0.5	NA	-3.02	-25.66	100.291	-4.94415	-26.9003	818.016	20.5749	1.51138	0.623783	3.01009	18192.3	2010.56	8.98034	99.5035	33.7792	1
431	Angelo Lake	1999-2000	United States Geological Survey	27.5881	-81.4676	20	Cfa	0.19	NA	2.02	9.2	37.6593	-3.09857	-14.9595	1213.74	22.4982	2.00032	0.733894	2.7865	17148.1	1762.61	0.661314	47.3488	78.2903	136
432	M14	2008	Gibson et al. 2017 (doi: 10.1016/j.jhydrol.2016.11.016)	48.39	-91.59	433	Dfb	0.03	NA	-8.79	-66.43	5.91248	-12.865	-92.7997	749.222	2.38611	0.688519	0.948824	2.63981	12044.5	831.167	0.046234	18.2099	52.8489	184
433	Unnamed Lake in Raft	2012	United States Geological Survey	47.5744	-95.0856	423	Dfb	0.08	NA	0.43	-27.6	15.5857	-11.6697	-83.6795	612.619	3.50675	0.755397	0.961471	3.67698	12520.2	927.917	-0.1448	8.9257	58.7498	25
434	P03	2008	Gibson et al. 2017 (doi: 10.1016/j.jhydrol.2016.11.016)	48.07	-85.62	326	Dfb	0.01	NA	-10.04	-70.85	1.92789	-12.314	-87.4527	870.5	2.18542	0.694583	0.970974	3.87083	12110.6	753	0.412184	31.2805	46.3646	11
435	Grove Pond	1998	United States Geological Survey	42.5518	-71.5812	66.1416	Dfa	0.21	NA	-7.355	-50.15	40.4849	-8.63619	-56.1372	1179.38	8.57725	0.91631	0.821335	3.04802	13070.6	1097.25	0.159019	18.6574	66.1395	20
436	P78	2008	Gibson et al. 2017 (doi: 10.1016/j.jhydrol.2016.11.016)	48.25	-86.05	367	Dfb	0.16	NA	-10.74	-76.15	30.0026	-12.5645	-89.4349	874.827	1.68013	0.674952	0.97824	3.96763	12060.9	733.846	0.640247	37.7474	48.8627	441
437	Napique Lake	1989	IAEA	-5.50682	-80.6392	30	BWh	6.3	NA	2.34	10.9	1176	-4.6097	-25.1841	70.8688	23.1053	2.051	0.725297	3.10798	14839.5	1622.21	5.81347	98.983	21.8121	11
438	Q16	2008	Gibson et al. 2017 (doi: 10.1016/j.jhydrol.2016.11.016)	47.86	-84.28	440	Dfb	0.03	NA	-9.05	-73.49	5.55779	-13.006	-92.538	1018.4	1.435	0.672167	0.99148	3.4275	12086.5	728.7	0.347021	19.703	58.6352	59
439	Kogalym 10	2015-2016	Ala-aho et al. 2017 (doi: 10.5285/ca17e364-638d-4949-befb-b18b3770aec6)	62.2522	74.2958	60	Dfb	2.3759	NA	-9.5	-84.25	439.955	-15.503	-116.726	542.982	-2.78426	0.518737	1.04138	2.98431	9250.7	617.253	6.47664	6.39891	23.284	126
440	Kogalym 12	2015-2016	Ala-aho et al. 2017 (doi: 10.5285/ca17e364-638d-4949-befb-b18b3770aec6)	62.255	74.2717	60	Dfb	2.3759	NA	-10.3	-84.75	439.955	-15.503	-116.726	542.982	-2.78426	0.518737	1.04138	2.98431	9250.7	617.253	6.47664	6.39891	23.284	126
441	Valfojaure 835	2002-2003	Jonsson et al. 2009 (doi:10.1016/j.jhydrol.2009.07.021)	68.2581	18.2462	835	Dfb	0.25	NA	-12.75	-92.6	45.4446	-13.7448	-103.319	817.155	-3.15381	0.468093	0.965917	4.42793	7509.39	390.366	0.613225	0.418257	10.2057	38
442	Spring Lake	2014-2015	United States Geological Survey	38.4529	-122.654	88.392	Csb	0.32	NA	-2.065	-24.605	58.3996	-7.83719	-53.8266	1005.62	14.0434	1.02232	0.637783	3.01865	16424.1	1598.06	2.53456	69.0437	40.0788	1
443	East Eightmile Lake	1985-1986	United States Geological Survey	46.4161	-91.4624	357	Dfb	0.12	NA	-4.8	-50	21.7333	-10.951	-77.2278	801.086	4.31095	0.75831	0.912087	3.14333	12350.7	924.057	-0.00983896	14.1882	63.1623	10
444	Q19	2008	Gibson et al. 2017 (doi: 10.1016/j.jhydrol.2016.11.016)	47.89	-84.63	334	Dfb	0.03	NA	-10.06	-74.6	5.28342	-12.6376	-89.6838	998.429	2.05952	0.691429	0.97529	3.39167	12112.9	756.125	0.347021	19.703	58.6352	61
445	Q39	2008	Gibson et al. 2017 (doi: 10.1016/j.jhydrol.2016.11.016)	47.75	-84.9	323	Dfb	0.05	NA	-11.43	-83.44	8.80584	-12.093	-85.6497	987.769	2.26474	0.691923	0.961798	3.60641	12187.2	756	0.347021	19.703	58.6352	612
446	North Lake	2004	IAEA	17.9721	-77.6235	117	Aw	0.2	NA	2.46	8.45	34.8043	-2.09755	-7.48186	1634.68	24.8896	2.4473	0.777476	2.84797	19336.1	1894.91	1.15468	84.5273	93.5363	6
447	Recapture Reservoir	2009	United States Geological Survey	37.6673	-109.443	1840.99	BSk	0.92	NA	-9.75	-81.1	160.471	-13.2548	-97.5424	412.326	7.5432	0.49328	0.474378	2.95229	17446.3	1617.42	2.02275	60.3914	27.0917	1
448	L03	2008	Gibson et al. 2017 (doi: 10.1016/j.jhydrol.2016.11.016)	49.65	-91.46	400	Dfb	0.01	NA	-13.02	-91.42	1.73467	-14.175	-103.387	763.75	1.0625	0.673125	1.01984	2.74583	11938.8	775.4	0.0506195	21.3235	48.4701	82
449	Q11	2008	Gibson et al. 2017 (doi: 10.1016/j.jhydrol.2016.11.016)	47.82	-84.9	288	Dfb	0.01	NA	-9.82	-76.52	1.7288	-11.8491	-83.9229	960	2.36667	0.696667	0.961383	3.55417	12213.3	760	0.347021	19.703	58.6352	612
450	P04	2008	Gibson et al. 2017 (doi: 10.1016/j.jhydrol.2016.11.016)	48.06	-85.12	446	Dfb	0.01	NA	-9.16	-69.57	1.68647	-12.5432	-89.3349	919.667	1.46111	0.673611	0.99175	3.59167	12079.3	714	0.400062	31.1022	46.1166	162
451	Solitude Lake	1976-1977, 1991-1995	IAEA	-20.0874	57.5404	32	Am	0.1	NA	-2.72	-12.2	16.9053	-3.90443	-20.043	1624.55	23.6254	2.27463	0.779518	2.7875	18710.3	1708.75	8.90004	128.383	42.0533	NA
452	Piratuba	2016	Cunha and Sternberg, 2018	1.37568	-50.4004	2	Af	5	NA	0.25	0.5	841.9	-1.94101	-5.6479	2451.03	26.8932	2.8603	0.807029	1.68564	16972.4	1585.73	0.350809	34.7319	104.986	122
453	Q26	2008	Gibson et al. 2017 (doi: 10.1016/j.jhydrol.2016.11.016)	47.7	-84.77	396	Dfb	0.03	NA	-9.5	-72.9	5.03534	-12.4346	-88.0834	1036.38	2.11979	0.690521	0.969827	3.57083	12141.5	749.25	0.347021	19.703	58.6352	157
454	Ward Lake	1997	United States Geological Survey	27.4414	-82.4876	0	Cfa	0.98	NA	-1.22	-2.9	164.773	-3.17472	-15.4936	1314.41	22.735	2.06469	0.746698	3.35099	17379.8	1796.5	0.786537	58.8995	84.0208	12
455	Hana Lake	2003	IAEA	30.2597	67.1006	1900	BSk	0.11	NA	12.18	59.61	18.3929	-4.0922	-18.2397	229.5	16.1045	0.655243	0.357996	2.11389	19103	1976.92	8.59026	82.5775	14.0016	2
456	Q14	2008	Gibson et al. 2017 (doi: 10.1016/j.jhydrol.2016.11.016)	47.89	-84.81	275	Dfb	0.01	NA	-7.64	-64.25	1.64562	-12.2562	-86.8264	961.863	2.36433	0.702909	0.970159	3.41985	12181.5	752.5	0.347021	19.703	58.6352	625
457	Q45	2008	Gibson et al. 2017 (doi: 10.1016/j.jhydrol.2016.11.016)	47.82	-84.72	344	Dfb	0.1	NA	-8.68	-70.51	16.5103	-12.4968	-88.5576	1006.04	2.20937	0.695937	0.971206	3.44549	12142.5	754.667	0.347021	19.703	58.6352	58
458	Imi El Khneg reservoir	2000	IAEA	30.6767	-8.54972	560	BSh	1.8	41.5	-3.1	-25.35	294.924	-5.66356	-32.711	405.068	14.9666	0.861835	0.506512	3.10099	18835.9	1968.08	5.72941	78.9052	22.1701	1
459	Honeysuckle Lake	1988	United States Geological Survey	45.9619	-89.3621	500	Dfb	0.15	NA	-2.8	-34.9	24.3599	-10.6593	-74.5213	773.447	4.09496	0.768925	0.938983	3.33289	12246.1	879.475	0.223509	20.0194	59.5322	67
460	Harney Lake	1988	United States Geological Survey	43.2454	-119.119	1250	BSk	77.2	NA	-2.6	-46	12295.2	-12.8439	-95.3487	301.927	6.79422	0.551999	0.558802	3.1757	15309.8	1408.56	1.33514	53.2139	31.3233	61
461	N31	2008	Gibson et al. 2017 (doi: 10.1016/j.jhydrol.2016.11.016)	50.45	-86.63	294	Dfb	3.3	NA	-10.3	-82.71	517.026	-14.4661	-105.45	777.842	-0.409271	0.641905	1.08196	2.93625	11837	684.14	0.06954	22.6085	45.9978	133
462	Laguna de Metapa¡n	2006	IAEA	14.308	-89.4658	440	Aw	16	6	-0.3	-12.36	2517.9	-5.76163	-36.4512	1283.15	22.4929	2.02928	0.744758	1.95507	20133.6	1825.97	0.988042	63.7486	85.1219	NA
463	Lower Fishing Lake	2003	L.Wassennar, private data	54.0294	-104.634	490	Dfb	3.47	6	-13.1	-113.7	534.673	-15.8006	-119.315	484.836	-0.583963	0.587093	1.00226	3.34319	12242.2	805.679	-1.16491	16.9451	42.5715	21
464	Q32	2008	Gibson et al. 2017 (doi: 10.1016/j.jhydrol.2016.11.016)	48	-84.26	351	Dfb	0.06	NA	-11.02	-84.36	9.24173	-13.1073	-93.3265	964.062	1.62917	0.679896	0.98901	3.30781	12069.7	753.286	0.366936	28.4184	51.3386	39
465	Khanymey 25	2015-2016	Ala-aho et al. 2017 (doi: 10.5285/ca17e364-638d-4949-befb-b18b3770aec6)	63.8258	75.5928	60	Dfb	0.746081	NA	-6.1	-62.45	115.165	-15.5921	-117.527	518.944	-4.55294	0.477255	1.09378	3.28212	9033.41	553.413	9.41418	-0.215247	19.3167	178
466	Goronyo Dam reservoir	2013-2015	IAEA	13.4978	5.88033	287	BSh	200	NA	-1.93	-9.49	30577.3	-3.40843	-18.0856	609.045	26.8505	1.54014	0.435639	2.77328	19285.2	2691.71	3.1882	50.2666	55.2362	10
467	M20	2008	Gibson et al. 2017 (doi: 10.1016/j.jhydrol.2016.11.016)	48.65	-91.56	421	Dfb	0.04	NA	-8.44	-67.3	6.035	-13.1395	-95.033	768	2.06917	0.682	0.961328	2.60667	12016.5	815.833	-0.852555	14.8499	50.88	300
468	O04	2008	Gibson et al. 2017 (doi: 10.1016/j.jhydrol.2016.11.016)	49.65	-83.61	247	Dfb	0.01	NA	-11.59	-86.86	1.5115	-14.1806	-102.641	838.5	0.375	0.652708	1.03924	2.875	11902.8	742.25	0.0917281	17.8127	49.724	0
469	Unknown Lake 15	2016-2018	Cluett &Thomas 2020 (doi: 10.1007/s10933-020-00114-4)	66.9823	-53.7152	198	ET	0.02	NA	-13.412	-94.6227	2.99375	-15.9692	-122.04	499.111	-4.87778	0.418148	0.98212	3.82778	8694.64	385.222	NA	NA	NA	18
470	Los Anteojos Lake I	2001	IAEA	8.54222	-71.0719	4100	Cfb	0.03	NA	-8.18	-60.3	4.47309	-11.4138	-80.1023	897.8	4.615	0.688667	0.81087	1.63667	17113.7	1097.2	0.388325	25.3873	111.446	0
471	Warren Lake	1999-2000	United States Geological Survey	27.8897	-81.5917	30.48	Cfa	0.01	NA	2.03	5.3	1.47009	-3.21061	-15.8248	1248.5	22.4417	1.9775	0.728018	2.82083	17154.7	1769.5	0.69856	48.2715	75.6591	36
472	Jipe Lake	1963-1965, 1993	IAEA	-3.60926	37.7606	705	Aw	28	1	-1	-7	3961.68	-2.10407	-5.62962	703.893	22.4531	1.92358	0.707677	3.02784	16835.8	1725.53	3.55273	86.9548	47.0163	13
473	P31	2008	Gibson et al. 2017 (doi: 10.1016/j.jhydrol.2016.11.016)	48.08	-85.91	311	Dfb	0.03	NA	-9.57	-72.74	4.16616	-11.6205	-82.3189	847	2.62667	0.7055	0.955724	4.03	12164.3	751.833	0.575181	34.1896	46.5005	542
474	Tazovsky 23	2015-2016	Ala-aho et al. 2017 (doi: 10.5285/ca17e364-638d-4949-befb-b18b3770aec6)	67.4528	78.6444	25	Dfb	0.367912	NA	-14.65	-100.65	50.4127	-15.7879	-119.289	427.295	-8.64359	0.401939	1.2609	5.42548	8437.42	430.25	-8.77087	-8.84509	14.6017	1
475	L12	2008	Gibson et al. 2017 (doi: 10.1016/j.jhydrol.2016.11.016)	49.97	-91.22	405	Dfb	0.05	NA	-10.32	-74.68	6.82468	-14.3775	-105.044	734.091	0.665152	0.664242	1.03564	2.81742	11913.6	770.333	-0.852555	14.8499	50.88	194
476	Waterton Lake	1966	IAEA	49.3271	-113.676	1278	Dfb	9.4	68.6	NA	-119	1278.89	-16.5737	-124.356	786.222	2.50366	0.489369	0.668762	4.45616	13160.9	1045.72	0.674924	13.6995	40.5759	20
477	Diefenbaker Lake	2003-2004	IAEA	51.2723	-106.859	556	Dfb	430	21.6	-16.75	-135.235	57748.8	-15.1126	-113.974	412.894	3.1168	0.586493	0.767354	3.93612	13057	1070.73	4.07854	16.4896	39.7867	14
478	Horseshoe Lake	1994	United States Geological Survey	37.608	-119.02	2749.3	Csb	0.21	NA	-12.4	-96.4	27.8886	-13.6429	-99.3694	588.925	2.45208	0.284937	0.390822	4.54167	17796.6	1484.29	3.06711	77.4828	28.9053	6
479	Grass Valley Lake	2008	United States Geological Survey	34.2611	-117.218	1565.15	Csb	0.05	NA	-4.67	-38	6.46412	-11.2678	-79.4066	952.667	11.6954	0.564537	0.410726	3.87685	18974.1	2014.64	7.132	95.2049	19.5004	15
480	Dos Cerritos reservoir	2002	IAEA	9.75056	-69.8122	677	Aw	7	NA	-4.11	-26.75	900.083	-7.65258	-51.2275	1066.69	19.6131	1.80473	0.790545	2.29235	17255.4	1501.87	0.754435	52.7737	79.5697	3
481	Birchbark Lake	2003	L. Wassenaar, private data	53.5317	-105.099	502	Dfb	15	4	-5.69	-66.65	1880.91	-15.862	-119.909	466.976	0.327183	0.607498	0.970616	3.31034	12356.5	815.569	-1.8548	15.0871	42.8136	129
482	N22	2008	Gibson et al. 2017 (doi: 10.1016/j.jhydrol.2016.11.016)	50.24	-86.75	311	Dfb	0.11	NA	-11.23	-88.59	13.6285	-14.4024	-104.843	782.04	-0.302333	0.6441	1.07724	2.96033	11868.3	693.962	0.0696227	22.6781	45.9734	112
483	Canyon Lake	1988	United States Geological Survey	29.8688	-98.1986	277.063	Cfa	30.28	NA	-2.4	-16.5	3713.61	-5.12044	-30.9965	787.815	18.3838	1.41538	0.669443	3.67169	17155.2	1894.93	1.23812	52.2968	61.0355	3
484	Canchis Lake	1992	IAEA	-11.5764	-76.3555	4500	BSk	0.3	NA	-12.76	-97.6	36.5061	-17.4405	-127.247	921.705	2.39148	0.521648	0.71859	3.93674	16154.3	1079.28	4.39143	116.021	31.6802	11
485	Vasyugan marshes	2015-2016	Ala-aho et al. 2017 (doi: 10.5285/ca17e364-638d-4949-befb-b18b3770aec6)	57.1396	76.6993	132	Dfb	0.82222	NA	-14.8	-120.1	99.9744	-15.6608	-118.145	470.28	-0.200079	0.587484	0.975265	2.86197	10477.1	752.637	-33.6131	5.09882	39.9776	1
486	P58	2008	Gibson et al. 2017 (doi: 10.1016/j.jhydrol.2016.11.016)	48.44	-85.11	440	Dfb	0.24	NA	-8.74	-69.5	28.5827	-13.1552	-94.0832	854.167	0.993924	0.667031	1.01562	3.32396	12027	714.059	0.347021	19.703	58.6352	102
487	Tulane Lake	1999-2000	United States Geological Survey	27.5886	-81.5051	28	Cfa	0.32	NA	-0.125	0.2	37.6593	-3.09857	-14.9595	1213.74	22.4982	2.00032	0.733894	2.7865	17148.1	1762.61	0.661314	47.3488	78.2903	136
488	N9	2008	Gibson et al. 2017 (doi: 10.1016/j.jhydrol.2016.11.016)	50.27	-86.91	318	Dfb	0.03	NA	-13.19	-99.17	3.51919	-14.4294	-105.08	780.167	-0.398611	0.641528	1.08049	3.01528	11833.9	694.333	0.103433	22.8105	46.2373	152
489	Unknown Lake 19	2016-2018	Cluett &Thomas 2020 (doi: 10.1007/s10933-020-00114-4)	66.9854	-51.0578	174	ET	0.33	NA	-6.90501	-84.6138	37.7382	-14.8828	-112.483	222	-5.3421	0.373217	0.907985	3.68601	8709.2	527.887	-8.37288	14.7733	12.7088	161
490	P01	2008	Gibson et al. 2017 (doi: 10.1016/j.jhydrol.2016.11.016)	48.25	-85.43	485	Dfb	0.01	NA	-9.24	-72.57	1.12406	-12.8609	-91.8448	882.25	1.20497	0.666318	0.999233	3.6415	12027.3	724.77	0.347021	19.703	58.6352	42
491	P06	2008	Gibson et al. 2017 (doi: 10.1016/j.jhydrol.2016.11.016)	48.3	-85.33	471	Dfb	0.01	NA	-9.69	-71.22	1.11142	-12.8845	-92.0555	868.892	1.0143	0.666138	1.01277	3.52784	12041.3	704.954	0.325316	28.7198	45.0797	42
492	P60	2008	Gibson et al. 2017 (doi: 10.1016/j.jhydrol.2016.11.016)	48.23	-85.3	416	Dfb	0.17	NA	-9.44	-72.11	18.8237	-12.8511	-91.7531	876.206	1.24779	0.668676	0.999687	3.57157	12046.7	726.935	0.358417	30.3692	45.3776	31
493	L11	2008	Gibson et al. 2017 (doi: 10.1016/j.jhydrol.2016.11.016)	49.77	-91.16	436	Dfb	0.05	NA	-9.26	-75.92	5.4738	-14.3008	-104.322	743	0.680303	0.660985	1.02944	2.74621	11897.7	777.167	0.0630753	21.7214	48.2154	101
494	P02	2008	Gibson et al. 2017 (doi: 10.1016/j.jhydrol.2016.11.016)	48.01	-85.31	484	Dfb	0.01	NA	-9.21	-65.55	1.09454	-12.4101	-88.2904	908.5	1.65	0.677083	0.983449	3.75833	12081.6	725.5	0.347021	19.703	58.6352	58
495	Medina Lake	1988, 1995-1996	United States Geological Survey	29.5316	-98.9339	323.088	Cfa	15.2	NA	-1	-6.9	1656.97	-5.08341	-30.7504	757.649	18.6108	1.43742	0.670267	3.61593	17172.7	1894.27	1.20923	52.8281	59.1885	6
496	Texana Site AC nr Edna, TX	2003	United States Geological Survey	28.8947	-96.575	0	Cfa	32.02	NA	-3.925	-21.05	3481.59	-3.82093	-20.9954	1046.47	20.3371	1.8328	0.767629	3.39341	16263.4	1664.89	0.735956	43.7742	74.9661	7
497	N10	2008	Gibson et al. 2017 (doi: 10.1016/j.jhydrol.2016.11.016)	50.38	-86.7	317	Dfb	0.03	NA	-8.58	-75.08	3.20303	-14.4938	-105.7	777.143	-0.483333	0.64131	1.08681	2.89167	11844	673.5	0.06954	22.6085	45.9978	133
498	N27	2008	Gibson et al. 2017 (doi: 10.1016/j.jhydrol.2016.11.016)	50.03	-86.43	300	Dfb	0.91	NA	-10.92	-85.4	97.3123	-14.342	-104.239	765.705	-0.126012	0.647808	1.06963	2.8684	11873.9	701.602	0.121333	23.2402	46.0125	81
499	P25	2008	Gibson et al. 2017 (doi: 10.1016/j.jhydrol.2016.11.016)	48.32	-85.23	NA	Dfb	0.04	NA	-11.02	-79.41	4.28892	-12.9963	-92.8919	863.143	1.08333	0.665119	1.0062	3.4619	12034.7	722.667	0.361769	28.3886	45.8961	102
500	Q02	2008	Gibson et al. 2017 (doi: 10.1016/j.jhydrol.2016.11.016)	47.64	-84.03	447	Dfb	0.02	NA	-9.95	-76.91	2.12908	-13.0355	-92.4559	1041.5	1.88542	0.686042	0.979808	3.46875	12139.5	762	0.422782	31.6463	53.4854	62
501	Coleto Creek Reservoir	2010	United States Geological Survey	28.7577	-97.1651	35	Cfa	12.09	NA	-2.41	-15.9	1279.95	-3.58235	-19.1979	870.962	21.0915	1.82957	0.73148	3.49779	16471.6	1797.11	0.567353	38.6018	80.9431	2
502	P16	2008	Gibson et al. 2017 (doi: 10.1016/j.jhydrol.2016.11.016)	48.04	-85.8	NA	Dfb	0.01	NA	-7.26	-58.61	1.04222	-12.0374	-85.3476	856.5	2.49583	0.700833	0.958279	4.01667	12143.8	751	0.347021	19.703	58.6352	14
503	Q22	2008	Gibson et al. 2017 (doi: 10.1016/j.jhydrol.2016.11.016)	47.82	-84.31	493	Dfb	0.03	NA	-8.36	-67.53	3.11075	-12.9268	-91.8907	1035.25	1.53333	0.675417	0.989269	3.43542	12098.4	730.25	0.347021	19.703	58.6352	59
504	Barstow Pond	1993	United States Geological Survey	34.885	-116.98	624.84	BWk	0.02	NA	-8.22	-59.9	2.05656	-7.42749	-50.9012	90	18.7792	0.7475	0.344904	3.9	19295.8	2823	12.9569	74.3754	17.1546	0
505	Wistaria Lake	1999-2000	United States Geological Survey	28.2514	-82.4773	23	Cfa	0.1	NA	3.265	12.1	10.3329	-3.43558	-17.5107	1309.67	22.0882	1.96799	0.740273	2.8375	17248.6	1747.77	1.47493	74.8378	59.5447	13
506	M17	2008	Gibson et al. 2017 (doi: 10.1016/j.jhydrol.2016.11.016)	48.54	-91.54	418	Dfb	0.05	NA	-6.6	-61.38	5.10931	-12.9628	-93.5902	755.286	2.33095	0.689762	0.95428	2.5881	12039.8	820	-0.852555	14.8499	50.88	228
507	Unknown Lake 14	2016-2018	Cluett &Thomas 2020 (doi: 10.1007/s10933-020-00114-4)	66.9823	-50.9314	110	ET	0.37	NA	-7.87394	-90.3279	37.7382	-14.8828	-112.483	222	-5.3421	0.373217	0.907985	3.68601	8709.2	527.887	-8.37288	14.7733	12.7088	64
508	Afrera Lake	1972	Gonfiantini 1973/IAEA	13.2573	40.8916	-102	BWh	70	80	6.61	28.5	7088.72	-2.85073	-8.91633	351.14	27.462	2.1722	0.592778	2.3432	21205	2555.93	5.4485	80.5917	36.4006	54
509	Unknown Lake 10	2016-2018	Cluett &Thomas 2020 (doi: 10.1007/s10933-020-00114-4)	66.9805	-53.7335	186	ET	0.03	NA	-13.0833	-93.3243	2.99375	-15.9692	-122.04	499.111	-4.87778	0.418148	0.98212	3.82778	8694.64	385.222	NA	NA	NA	18
510	P67	2008	Gibson et al. 2017 (doi: 10.1016/j.jhydrol.2016.11.016)	48.45	-85.82	355	Dfb	1.58	NA	-12.09	-86.92	156.313	-12.9191	-92.2447	869.712	1.43207	0.671639	0.99091	3.67229	12030.8	734.971	0.347021	19.703	58.6352	46
511	Unknown Lake 25	2016-2018	Cluett &Thomas 2020 (doi: 10.1007/s10933-020-00114-4)	66.994	-50.9719	180	ET	0.38	NA	-9.32675	-97.9544	37.7382	-14.8828	-112.483	222	-5.3421	0.373217	0.907985	3.68601	8709.2	527.887	-8.37288	14.7733	12.7088	161
512	Hombolo reservoir	1973, 1979, 1982, 1990, 2020	IAEA	-5.96183	35.9406	1038	BSh	15.4	NA	3.995	20.8	1525.84	-2.25849	-6.34397	572.846	22.0763	1.72291	0.648558	3.11617	17827.3	1942.15	8.75794	88.5067	47.5443	4
513	Nejapa Lake	1985	IAEA	12.1202	-86.3211	160	Aw	0.19	3.5	2.745	3.8	18.6101	-5.0679	-31.1839	1370.29	24.4548	2.38813	0.778657	2.64167	20606.3	1888.39	1.22272	73.7007	87.2135	119
514	Paucarcocha Lake	1992	IAEA	-12.0892	-75.9946	4200	BSk	3	NA	-12.135	-98.1	294.543	-17.1338	-125.021	775.341	3.64657	0.502102	0.632805	3.74598	16353	1234.05	3.95143	109.576	35.5414	29
515	Chahafi Lake	2001	IAEA	-1.34388	29.7664	1903	Aw	1	NA	3.63	22.8	97.5663	-3.59879	-16.9883	1266.58	16.0216	1.54688	0.849637	1.83586	14425.1	1153.87	1.12976	63.625	61.2641	139
516	Elizabeth Lake	2019	United States Geological Survey	34.6637	-118.395	995.782	Csb	0.2	NA	-6.24	-43.1	19.6817	-8.42928	-58.2028	366.185	14.4204	0.722901	0.440106	3.43488	18792.3	2088.04	5.44688	89.7327	23.406	5
517	Tortuguero Lagoon	1988	United States Geological Survey	18.4624	-66.4302	0.97536	Af	0.66	NA	1.325	9.15	64.3672	-1.39841	-2.00632	1659.08	25.4194	2.57019	0.791161	3.87289	18681.7	1838.77	0.504241	50.5381	105.804	4
518	Aleg Lake	2008	IAEA	17.1342	-14.0456	31	BWh	60	1	15.2	73.8	5819.89	-2.18937	-9.81278	173.594	29.9103	1.34315	0.318032	3.03887	21384.7	3362.26	21.2637	64.6903	26.482	4
519	M07	2008	Gibson et al. 2017 (doi: 10.1016/j.jhydrol.2016.11.016)	48.37	-91.9	361	Dfb	0.01	NA	-8.53	-57.68	0.955405	-12.7928	-92.2123	744.21	2.66801	0.702675	0.949103	2.56248	12055	836.335	0.0333444	17.4257	53.2837	204
520	Kogalym 26	2015-2016	Ala-aho et al. 2017 (doi: 10.5285/ca17e364-638d-4949-befb-b18b3770aec6)	62.3381	74.2383	60	Dfb	2.7923	NA	-12.55	-101.4	268.605	-15.5039	-116.734	542.306	-2.83036	0.517132	1.04172	2.98907	9243.35	618.003	6.47664	6.39891	23.284	126
521	Lake 850	1999, 2006	Jonsson et al. 2009 (doi:10.1016/j.jhydrol.2009.07.021)	68.3108	19.0674	850	Dfb	0.02	NA	-13.1	-97.9	1.91799	-13.8419	-104.029	549.167	-2.50139	0.469583	0.923107	2.99722	7685.36	450.667	-5.20042	3.65637	12.3232	116
522	P46	2008	Gibson et al. 2017 (https://doi.org/10.1016/j.jhydrol.2016.11.016)	48.45	-85.99	356	Dfb	0.07	NA	-8.43	-69.94	6.67054	-12.7947	-91.1779	852.778	1.80278	0.686019	0.985585	3.61667	12107.2	743.667	0.317577	29.1606	46.7629	10
523	Menjer Lake	1990	IAEA	-7.27023	109.923	1200	Am	0.7	NA	-8.57	-51	66.3156	-6.35544	-39.6008	3202.29	16.5472	1.58329	0.840978	1.84048	16244.6	1246.59	0.303111	25.8254	85.2551	1
524	O12	2008	Gibson et al. 2017 (doi: 10.1016/j.jhydrol.2016.11.016)	49.99	-84.23	158	Dfb	0.03	NA	-11.13	-86.34	2.83085	-14.3542	-104.14	807.4	0.575	0.656667	1.03052	2.665	11853.3	747.6	0.184669	21.4211	47.4346	7
525	Khanymey 23	2015-2016	Ala-aho et al. 2017 (doi: 10.5285/ca17e364-638d-4949-befb-b18b3770aec6)	63.8072	75.5836	60	Dfb	1.2214	NA	-6.95	-69.1	115.165	-15.5921	-117.527	518.944	-4.55294	0.477255	1.09378	3.28212	9033.41	553.413	9.41418	-0.215247	19.3167	178
526	Dongting Lake	2012	IAEA	29.3781	113.007	33	Cfa	2820	6.7	-5.9	-38	260000	-8.09987	-54.3258	1389.95	16.4487	1.61193	0.861573	1.85478	13378.5	1139.39	0.33155	12.7183	57.1471	8
527	El Cajan Dam Reservoir	2003-2005	IAEA	15.0353	-87.7452	285	Aw	94	60	-4.95	-32.715	8642.43	-5.87229	-37.357	1313.39	21.9162	1.96619	0.747399	1.90925	19774.5	1778.49	0.66689	54.0979	94.6143	NA
528	Joumine reservoir	1998	IAEA	36.9667	9.5833	82	Csa	4.6	NA	-3.34	-21.1	424.28	-5.80393	-31.8133	721.792	16.8434	1.30037	0.677824	3.31379	16951	1684.7	1.60218	51.6645	45.7197	12
529	P22	2008	Gibson et al. 2017 (doi: 10.1016/j.jhydrol.2016.11.016)	48.05	-85.76	395	Dfb	0.02	NA	-8.45	-63.23	1.80186	-12.3037	-87.4422	881.5	2.10833	0.68625	0.964617	4.025	12077.4	750	0.55383	33.8086	46.4827	16
530	N32	2008	Gibson et al. 2017 (doi: 10.1016/j.jhydrol.2016.11.016)	50.4	-86.45	285	Dfb	5.07	NA	-11.09	-87.37	450.273	-14.4486	-105.271	778.061	-0.358354	0.642682	1.07926	2.89371	11852.6	686.885	0.0696227	22.6781	45.9734	106
531	Khanymey 17	2015-2016	Ala-aho et al. 2017 (doi: 10.5285/ca17e364-638d-4949-befb-b18b3770aec6)	63.7995	75.5626	60	Dfb	1.29844	NA	-3.6	-48.6	115.165	-15.5921	-117.527	518.944	-4.55294	0.477255	1.09378	3.28212	9033.41	553.413	9.41418	-0.215247	19.3167	178
532	Lower Glenastle Lake	2011-2012	Hoogewerff et al. 2019 (doi:10.1080/10256016)	55.6236	-6.29897	72	Cfb	0.04	NA	-3.67	-24.1	3.57522	-7.23295	-49.5277	1471.83	9.19861	0.95125	0.817588	6.49722	8943.78	766.143	NA	NA	NA	6
533	Q43	2008	Gibson et al. 2017 (doi: 10.1016/j.jhydrol.2016.11.016)	47.61	-84.78	353	Dfb	0.18	NA	-11.31	-83.33	15.7732	-12.3703	-87.5281	1057.83	2.27743	0.695035	0.96525	3.62743	12108.4	749.038	0.347021	19.703	58.6352	157
534	Bam Lake	2007	IAEA	13.3965	-1.51704	302	BSh	30	2.5	5.78	6.9	2622.77	-2.7339	-12.8415	548.973	28.2217	1.60417	0.418786	2.33586	21342.6	2767.92	3.92223	54.0048	49.1465	9
535	P42	2008	Gibson et al. 2017 (doi: 10.1016/j.jhydrol.2016.11.016)	48.32	-85.37	508	Dfb	0.05	NA	-8.52	-68.3	4.36363	-12.9883	-92.8793	881	0.888095	0.65869	1.01059	3.5881	11983.8	709.143	0.327873	29.0586	45.645	42
536	Manitoba Lake	2007-2008	IAEA	51.5882	-98.7113	250	Dfb	4624	NA	-7.71	-76.84	399000	-13.2938	-97.6286	586.443	2.03038	0.717992	1.01487	3.73709	12309	843.764	-0.852555	14.8499	50.88	172
537	Curve Lake	1999-2000	United States Geological Survey	28.2531	-82.4615	26	Cfa	0.12	NA	3.315	13.45	10.3329	-3.43558	-17.5107	1309.67	22.0882	1.96799	0.740273	2.8375	17248.6	1747.77	1.47493	74.8378	59.5447	13
538	P21	2008	Gibson et al. 2017 (doi: 10.1016/j.jhydrol.2016.11.016)	48.11	-85.92	314	Dfb	0.04	NA	-9.93	-74.22	3.40979	-12.1463	-86.1712	858.286	2.38214	0.697262	0.961144	4.01429	12108.4	750.571	0.347021	19.703	58.6352	542
539	Kogalym 24	2015-2016	Ala-aho et al. 2017 (doi: 10.5285/ca17e364-638d-4949-befb-b18b3770aec6)	62.2653	74.2711	60	Dfb	5.17588	NA	-9.3	-91.15	439.955	-15.503	-116.726	542.982	-2.78426	0.518737	1.04138	2.98431	9250.7	617.253	6.47664	6.39891	23.284	126
540	Lee Hall Reservoir	2002	United States Geological Survey	37.1757	-76.5627	2	Cfa	0.4	NA	-0.38	-7.1	33.9528	-5.36838	-30.3766	1192.59	14.8216	1.31802	0.781894	3.22386	14764.2	1410.63	0.991436	46.7376	57.7314	7
541	P74	2008	Gibson et al. 2017 (doi: 10.1016/j.jhydrol.2016.11.016)	48.16	-85.9	336	Dfb	0.5	NA	-11.18	-80.05	42.1604	-12.3612	-87.9	867.746	1.97793	0.686784	0.974402	3.92512	12087.2	740.452	0.347021	19.703	58.6352	15
542	Q06	2008	Gibson et al. 2017 (doi: 10.1016/j.jhydrol.2016.11.016)	47.83	-84.1	439	Dfb	0.02	NA	-8.57	-71.56	1.68242	-13.1287	-93.2805	1005.33	1.725	0.682222	0.985604	3.37778	12104.7	752.667	0.433012	32.0789	52.8325	40
543	Mor Bharabhais Lake	2011-2012	Hoogewerff et al. 2019 (doi:10.1080/10256016)	58.3635	-6.55095	2	Cfb	1.02	NA	-4.81	-32.3	85.3387	-7.04574	-46.9109	1330.02	7.97527	0.916798	0.856067	6.46295	8207.11	610.435	-0.292622	4.89215	48.6315	15
544	O05	2008	Gibson et al. 2017 (doi: 10.1016/j.jhydrol.2016.11.016)	49.66	-84.23	285	Dfb	0.01	NA	-9.7	-79.32	0.825396	-14.196	-102.804	823.581	0.365991	0.647804	1.03211	2.76267	11880	739.5	0.359356	25.6715	46.2948	33
545	Unknown Lake 29	2016-2018	Cluett &Thomas 2020 (doi: 10.1007/s10933-020-00114-4)	67.1237	-52.3616	623	ET	1.49	NA	-17.1844	-131.976	124.294	-17.4243	-133.649	442.343	-8.06957	0.337196	1.01155	4.00536	8691.84	381.416	-6.66603	8.42359	10.0633	68
546	Victoria reservoir	2004-2005	IAEA	7.23333	80.7667	432	Af	23	NA	-3.86	-21.255	1897.78	-5.06393	-28.6963	2488.32	21.5817	1.9991	0.775597	1.85948	18184.7	1595.01	0.498766	43.4501	94.8775	10
547	Crowsnest Lake	1966	IAEA	49.636	-114.629	1357	Dfb	1.119	13.5	NA	-124	91.1906	-16.9955	-127.811	726.22	1.4033	0.473059	0.699376	4.07815	12955.1	958.699	-1.83543	19.6088	41.1706	3
548	P48	2008	Gibson et al. 2017 (doi: 10.1016/j.jhydrol.2016.11.016)	48.41	-85.39	467	Dfb	0.11	NA	-12.35	-89.14	8.87315	-13.0777	-93.5738	863.733	0.834444	0.658722	1.01456	3.50667	12011.5	710.067	0.325316	28.7198	45.0797	72
549	Kogalym 27	2015-2016	Ala-aho et al. 2017 (doi: 10.5285/ca17e364-638d-4949-befb-b18b3770aec6)	62.3419	74.2283	64	Dfb	3.33285	NA	-13.1	-107.7	268.605	-15.5039	-116.734	542.306	-2.83036	0.517132	1.04172	2.98907	9243.35	618.003	6.47664	6.39891	23.284	206
550	Q15	2008	Gibson et al. 2017 (doi: 10.1016/j.jhydrol.2016.11.016)	47.53	-84.9	298	Dfb	0.03	NA	-8.31	-68.14	2.37764	-11.6585	-82.2478	1029.4	2.84833	0.710167	0.947018	3.69833	12184.9	772.2	0.287733	25.0991	51.8109	528
551	Goose Lake	1988, 2011	United States Geological Survey	42.7525	-106.606	1645.92	BSk	0.1	NA	-2.55	-49.5	7.93292	-13.0206	-95.8933	286.25	7.5625	0.571875	0.549237	4.16806	15508.4	1567.08	0.831312	34.494	33.0071	2
552	M10	2008	Gibson et al. 2017 (doi: 10.1016/j.jhydrol.2016.11.016)	48.3	-91.05	439	Dfb	0.01	NA	-6.75	-61.83	0.766214	-12.6586	-91.2919	731.938	2.30796	0.678962	0.940878	2.88219	12038.5	838.382	0.0966398	21.7218	49.086	218
553	Q52	2008	Gibson et al. 2017 (doi: 10.1016/j.jhydrol.2016.11.016)	47.53	-84.28	432	Dfb	0.14	NA	-10.45	-80.42	10.7948	-12.9518	-91.7447	1137.33	2.02269	0.688657	0.97394	3.54398	12109.1	758.762	0.287733	25.0991	51.8109	57
554	Shingobee Lake nr Akeley, MN	2010-2011	United States Geological Survey	46.9999	-94.6879	405.079	Dfb	0.59	NA	-8.985	-69.5	45.3591	-11.309	-80.4398	683.776	4.0875	0.774397	0.94616	3.37357	12592.4	946.9	-0.160875	8.33076	62.7891	133
555	M12	2008	Gibson et al. 2017 (doi: 10.1016/j.jhydrol.2016.11.016)	48.25	-91.44	480	Dfb	0.03	NA	-8.31	-65.65	2.28744	-12.747	-91.9032	744	2.28611	0.680833	0.944943	2.76111	12046	829.667	0.0710406	18.8008	52.7101	231
556	M18	2008	Gibson et al. 2017 (doi: 10.1016/j.jhydrol.2016.11.016)	48.26	-91.44	464	Dfb	0.03	NA	-7.95	-65.62	2.28744	-12.747	-91.9032	744	2.28611	0.680833	0.944943	2.76111	12046	829.667	0.0710406	18.8008	52.7101	195
557	Nakuru Lake	1991	IAEA	-0.38	36.09	1754	Csb	20	0.5	8.52	48	1526.05	-0.836913	4.87679	886.887	15.472	1.27881	0.72755	2.27534	17381	1499.28	2.23615	101.543	50.8384	87
558	Valfojaure 946	2002-2003	Jonsson et al. 2009 (doi:10.1016/j.jhydrol.2009.07.021)	68.2706	18.1956	946	Dfb	0.4	NA	-12.8	-85.8	30.4025	-13.734	-103.234	831.179	-3.21798	0.467553	0.969431	4.58991	7471.05	385.389	0.613225	0.418257	10.2057	38
559	Memory Lake	2005	United States Geological Survey	61.6261	-149.419	135	Dsc	0.06	NA	-8.41	-91.6	4.51465	-15.8271	-123.263	494.909	2.02348	0.606591	0.857828	2.70758	8212.63	624.273	1.31966	-3.15196	25.2085	12
560	Unknown Lake 27	2016-2018	Cluett &Thomas 2020 (doi: 10.1007/s10933-020-00114-4)	67.0225	-52.4532	440	ET	0.66	NA	-13.1104	-111.604	48.9935	-16.8114	-128.648	428.174	-5.90451	0.376169	0.955193	3.99514	8749.49	443.451	-6.38673	9.24952	10.532	111
561	Bhuttri Dam reservoir	1987	IAEA	33.9475	73.0311	792	Cfa	0.1	NA	-1.58	-12.79	7.39197	-4.54785	-22.5998	1193.3	19.1092	1.39383	0.630012	1.20083	16709	1607.5	0.664066	31.7388	64.0219	13
562	M02	2008	Gibson et al. 2017 (doi: 10.1016/j.jhydrol.2016.11.016)	48.62	-91.56	429	Dfb	0.01	NA	-9.61	-63.23	0.728787	-13.1269	-94.8994	762.758	2.13711	0.684434	0.96009	2.60768	12035.7	814.758	-0.852555	14.8499	50.88	300
563	Kalanjaure	2006	Jonsson et al. 2009 (doi:10.1016/j.jhydrol.2009.07.021)	68.1333	18.1167	996	Dfb	0.12	NA	-14.57	-99.37	8.69794	-14.0311	-105.659	835.63	-3.92716	0.452901	0.990224	4.76698	7431.32	342.556	4.22292	-2.36177	8.19376	38
564	L14	2008	Gibson et al. 2017 (doi: 10.1016/j.jhydrol.2016.11.016)	49.83	-91.78	414	Dfb	0.24	NA	-9.03	-72.31	17.3741	-14.2436	-104.104	765.065	1.21102	0.682527	1.02309	2.85269	11932.4	774.839	0.0186018	19.8897	49.5602	82
565	P19	2008	Gibson et al. 2017 (doi: 10.1016/j.jhydrol.2016.11.016)	48.31	-85.96	534	Dfb	0.05	NA	-10.59	-72.41	3.59673	-12.7665	-91.1248	890.286	1.20238	0.660714	0.991014	3.93929	12010.6	711.875	0.316469	29.1311	46.7557	144
566	Dead Sea	1982	Gat, J. R. The stable isotope composition of Dead Sea waters. Earth Planet. Sc. Lett. 71, 361-376 (1984).	31.559	35.4732	-430	BWh	605	199	0.2	4.5	43242.2	-5.1136	-26.4844	247.157	18.6423	1.08064	0.502908	2.84706	19189.8	2187.2	37.5704	72.6184	12.1062	53
567	Pomacocha Lake	1994	IAEA	-11.7282	-76.1261	3300	BSk	2.5	NA	-14.65	-111	178.719	-17.308	-126.496	892.602	3.03646	0.509495	0.670416	3.83657	15681.8	1153.41	3.72684	111.721	36.6657	8
568	Annie Lake	1996	United States Geological Survey	27.21	-81.349	30.5044	Cfa	0.33	NA	-0.8	-4.05	23.6016	-2.95842	-13.9171	1240.23	22.4714	2.02797	0.745252	2.775	17307.9	1766.93	0.664794	47.082	80.6399	48
569	Pierce Lake	1999-2000	United States Geological Survey	28.3211	-82.5123	25	Cfa	0.03	NA	4.06	18.9	2.15098	-3.48	-17.8324	1322.5	21.825	1.97	0.753026	2.95833	17277.3	1738	1.45007	76.0211	59.4348	3
570	Alpha mine pit	2000	United States Geological Survey	39.3352	-120.787	1203.05	Csb	0.07	NA	-3.33	-59.4	4.93202	-10.7298	-79.4874	1379.57	11.6988	0.7025	0.510984	2.78571	16981.6	1678.78	1.99373	67.1273	53.3513	0
571	M28	2008	Gibson et al. 2017 (doi: 10.1016/j.jhydrol.2016.11.016)	48.68	-91.67	441	Dfb	0.22	NA	-7.14	-62.74	15.37	-13.2135	-95.5865	774.8	2.09533	0.6854	0.964317	2.59167	12000.7	819.643	-0.852555	14.8499	50.88	120
572	M34	2008	Gibson et al. 2017 (doi: 10.1016/j.jhydrol.2016.11.016)	48.64	-91.91	393	Dfb	0.14	NA	-7.14	-63.46	9.78858	-13.1011	-94.7782	760.471	2.31029	0.694853	0.96274	2.57647	12037.6	819.333	0.0128754	17.4095	52.0596	169
573	Crossbar Ranch Duck Pond	2002	United States Geological Survey	28.3667	-82.4676	36	Cfa	0.02	NA	0.05	0	1.37316	-3.47871	-17.8378	1323.3	21.8319	1.96253	0.749855	2.90632	17286.4	1738.6	0.880166	57.4867	80.1805	3
574	Negra Lake	2001	IAEA	8.78444	-70.8025	3465	Cfw	0.1	NA	-11.11	-77.7	6.87033	-11.6992	-82.413	849.625	5.57604	0.731146	0.805126	1.68125	16952.3	1123.5	1.63199	54.5598	32.468	2
575	P24	2008	Gibson et al. 2017 (doi: 10.1016/j.jhydrol.2016.11.016)	48.06	-85.5	490	Dfb	0.03	NA	-9.99	-71.35	2.03777	-12.5343	-89.2791	898.333	1.56389	0.670278	0.979593	3.89167	12059.5	728	0.347021	19.703	58.6352	11
576	SP-6 NEAR CASPER, WY	1989	United States Geological Survey	42.9491	-106.454	1609.34	BSk	0.004	NA	-13.2	-110	0.270715	-12.8951	-94.7407	315.837	7.42093	0.577151	0.559693	4.225	15399.7	1571.02	0.896095	35.1518	34.4998	0
577	Ubolratana Lake	1995-1996	IAEA	16.7546	102.583	184	Aw	180	10	-5.01	-47.1	12054.5	-8.39166	-57.3016	1059.95	25.7135	2.31796	0.701174	1.27926	18683.9	1787.01	1.00732	45.9614	73.26	83
578	Albert Lake	1993, 1998, 2001	IAEA	1.68722	31.2553	615	Af	5300	25	5.35	37.15	354000	-2.22804	-5.8183	1174.02	21.6007	1.85642	0.719407	2.30518	17793.9	1710.69	1.43676	64.9726	79.2561	225
579	M09	2008	Gibson et al. 2017 (doi: 10.1016/j.jhydrol.2016.11.016)	48.39	-91.49	406	Dfb	0.02	NA	-9.59	-68.09	1.30954	-12.8452	-92.6795	745	2.41667	0.687083	0.944788	2.65417	12054.8	835	0.0557187	18.4477	52.7777	161
580	O08	2008	Gibson et al. 2017 (doi: 10.1016/j.jhydrol.2016.11.016)	49.79	-83.97	241	Dfb	0.02	NA	-11.87	-90.46	1.30149	-14.1796	-102.776	824.5	0.304167	0.649583	1.03959	2.76667	11852.1	727.5	-0.00678646	17.6812	50.1123	43
581	Khanymey 22	2015-2016	Ala-aho et al. 2017 (doi: 10.5285/ca17e364-638d-4949-befb-b18b3770aec6)	63.8058	75.6519	60	Dfb	1.76699	NA	-6.7	-68.1	115.165	-15.5921	-117.527	518.944	-4.55294	0.477255	1.09378	3.28212	9033.41	553.413	9.41418	-0.215247	19.3167	178
582	Koka Reservoir	1993, 1999	IAEA	8.4764	39.1514	1595	Cwb	180	NA	0.665	9.925	11462.6	-1.22496	4.32177	957.225	16.7884	1.23069	0.643749	1.39787	19868.2	1760.94	1.46558	65.7208	70.571	33
583	Ajuruxi	2016	Cunha and Sternberg, 2018	0.491634	-51.7728	150	Af	1	NA	0.7	3	62.7653	-2.44951	-9.67518	2330.39	26.0979	2.80224	0.828594	1.72817	16567.7	1519.11	0.311493	34.9863	121.514	0
584	M11	2008	Gibson et al. 2017 (doi: 10.1016/j.jhydrol.2016.11.016)	48.7	-91.26	438	Dfb	0.04	NA	-8.42	-69.01	2.53542	-13.101	-94.7224	744	1.93889	0.6775	0.963916	2.66111	12033.1	813	0.046811	18.7804	51.3061	242
585	OlBolossat Lake	1991	IAEA	-0.133333	36.43	2325	Csb	9	NA	6.06	37.5	570.704	-0.71789	5.71211	998.245	13.759	1.20001	0.762591	2.168	16822.8	1347.98	3.02464	112.444	45.1844	4
586	Swim Lake	1996	United States Geological Survey	27.9011	-81.4815	20	Cfa	0.02	NA	-1.035	-6.45	1.26523	-3.17075	-15.5345	1238	22.4667	1.98042	0.727985	2.875	17171.2	1775	0.823111	53.6738	72.0631	71
587	Malheur Lake	1988	United States Geological Survey	43.3193	-118.773	1250	BSk	200	0.61	-0.4	-40	12295.2	-12.8439	-95.3487	301.927	6.79422	0.551999	0.558802	3.1757	15309.8	1408.56	1.33514	53.2139	31.3233	61
588	L04	2008	Gibson et al. 2017 (doi: 10.1016/j.jhydrol.2016.11.016)	49.76	-91.89	434	Dfb	0.01	NA	-10.01	-77.38	0.61215	-14.2199	-103.946	763.5	1.22917	0.682917	1.02234	2.87917	11953.4	776.182	-0.852555	14.8499	50.88	122
589	Q36	2008	Gibson et al. 2017 (doi: 10.1016/j.jhydrol.2016.11.016)	47.8	-84.74	367	Dfb	0.06	NA	-11.34	-84.46	3.67916	-12.4532	-88.2738	1010.5	2.09792	0.69	0.97061	3.50208	12168.2	751.4	0.347021	19.703	58.6352	44
590	Doilet Lake	2011-2012	Hoogewerff et al. 2019 (doi:10.1080/10256016)	56.7486	-5.5978	12	Cfb	0.56	NA	-6.64	-48.8	33.9913	-7.57828	-52.0117	2424.74	7.51393	0.882568	0.850449	6.22763	8225.49	616.877	-1.71864	2.87793	29.0866	38
591	Cottonwood Lake	2001, 2005	United States Geological Survey	61.5975	-149.325	99.06	Dsb	1	NA	-14.345	-120.5	60.6875	-16.223	-126.407	483.149	1.68947	0.589409	0.853686	2.73637	8131.63	615.635	1.31966	-3.15196	25.2085	15
592	Dinner Lake	1999-2000	United States Geological Survey	27.9681	-81.6004	28	Cfa	0.07	NA	1.44	6.9	4.26292	-3.22488	-15.9492	1242.4	22.4567	1.97	0.724596	2.84333	17063.4	1766.4	0.69856	48.2715	75.6591	136
593	Jade Lake	2003	L. Wassenaar, private data	54.194	-104.816	1658	Dfb	0.01	NA	-11.15	-107.06	0.603992	-14.6195	-105.899	2030.85	1.65593	0.460192	0.668136	3.22708	12321.8	879.115	-0.734267	21.7073	35.7817	14
594	O15	2008	Gibson et al. 2017 (doi: 10.1016/j.jhydrol.2016.11.016)	49.77	-84.16	247	Dfb	0.1	NA	-11.55	-87.81	5.99857	-14.1745	-102.711	822.385	0.374359	0.650128	1.03518	2.73333	11859.4	735.846	0.359356	25.6715	46.2948	62
595	P27	2008	Gibson et al. 2017 (doi: 10.1016/j.jhydrol.2016.11.016)	48.04	-85.86	NA	Dfb	0.05	NA	-10	-71.57	2.99363	-11.8454	-83.973	857	2.50417	0.700625	0.957426	4.0375	12137.1	745.5	0.347021	19.703	58.6352	293
596	Fada Lake	2011-2012	Hoogewerff et al. 2019 (doi:10.1080/10256016)	57.6179	-7.20962	52	Cfb	0.14	NA	-3.93	-25.2	8.44369	-6.78209	-44.4591	1429.17	8.79954	0.943241	0.832848	6.6838	8428.88	639.211	NA	NA	NA	44
597	N24	2008	Gibson et al. 2017 (doi: 10.1016/j.jhydrol.2016.11.016)	50.18	-86.16	289	Dfb	0.36	NA	-10.5	-81.38	21.1688	-14.4234	-104.955	772.632	-0.221711	0.643794	1.07043	2.77346	11870.7	699.605	0.134134	23.4885	45.9212	72
598	P63	2008	Gibson et al. 2017 (doi: 10.1016/j.jhydrol.2016.11.016)	48.49	-85.32	423	Dfb	0.74	NA	-9.67	-75.3	43.6847	-13.1179	-93.8782	843.329	0.888597	0.664222	1.01904	3.3841	12007.4	717.645	0.347021	19.703	58.6352	46
599	Dong Co Lake	2009	Yuan et al. 2011 (doi:10.1007/S10933-011-9540-Y)	32.124	84.737	4405	EH	101	NA	-3.63	-53.3	5991.11	-11.7178	-82.8656	102.373	-1.27018	0.216766	0.389116	3.7126	16674.2	1254.61	20.7008	80.1626	18.0532	35
600	P76	2008	Gibson et al. 2017 (doi: 10.1016/j.jhydrol.2016.11.016)	48.09	-85.78	286	Dfb	0.39	NA	-10.84	-79.85	22.7166	-12.3076	-87.4327	867.73	2.15518	0.692365	0.969964	3.94369	12093.1	746.975	0.347021	19.703	58.6352	14
601	L01	2008	Gibson et al. 2017 (doi: 10.1016/j.jhydrol.2016.11.016)	49.91	-91.14	424	Dfb	0.01	NA	-11.55	-80.15	0.565895	-14.3764	-105.003	738.667	0.582843	0.658039	1.03209	2.8183	11906.5	771.5	-0.852555	14.8499	50.88	422
602	Q42	2008	Gibson et al. 2017 (doi: 10.1016/j.jhydrol.2016.11.016)	47.82	-84.7	360	Dfb	0.29	NA	-11.36	-82.21	16.5103	-12.4968	-88.5576	1006.04	2.20937	0.695937	0.971206	3.44549	12142.5	754.667	0.347021	19.703	58.6352	58
603	Zabuge Caka Lake	2009	Yuan et al. 2011 (doi:10.1007/S10933-011-9540-Y)	31.404	84.019	4436	EH	295	NA	-0.97	-53.7	16769.2	-11.9416	-84.1697	136.988	-1.73783	0.267219	0.49647	3.7835	16676.4	1081.5	15.248	87.0737	17.8609	79
604	Khanymey 11	2015-2016	Ala-aho et al. 2017 (doi: 10.5285/ca17e364-638d-4949-befb-b18b3770aec6)	63.7867	75.7558	66	Dfb	1.76524	NA	-13.1	-104.1	100.659	-15.6033	-117.628	518.543	-4.59067	0.476573	1.09533	3.2666	9049.63	554.368	10.7296	-0.382514	19.6889	231
605	Khanymey 6	2015-2016	Ala-aho et al. 2017 (doi: 10.5285/ca17e364-638d-4949-befb-b18b3770aec6)	63.7853	75.7583	60	Dfb	1.77455	NA	-10.35	-84.4	100.659	-15.6033	-117.628	518.543	-4.59067	0.476573	1.09533	3.2666	9049.63	554.368	10.7296	-0.382514	19.6889	231
606	Q29	2008	Gibson et al. 2017 (doi: 10.1016/j.jhydrol.2016.11.016)	47.54	-84.48	400	Dfb	0.04	NA	-10.03	-79.16	2.23814	-12.8189	-90.7204	1146.5	2.28333	0.693333	0.962482	3.55833	12115.6	779.333	0.347021	19.703	58.6352	28
607	Lago de Gaija	2006	IAEA	14.26	-89.5078	430	Aw	45	NA	-5.22	-37.61	2517.9	-5.76163	-36.4512	1283.15	22.4929	2.02928	0.744758	1.95507	20133.6	1825.97	0.988042	63.7486	85.1219	NA
608	O24	2008	Gibson et al. 2017 (doi: 10.1016/j.jhydrol.2016.11.016)	49.74	-84.25	258	Dfb	0.67	NA	-11.7	-89.89	35.8333	-14.2263	-103.087	821.365	0.36918	0.647209	1.03092	2.72791	11873.3	740.619	0.359356	25.6715	46.2948	62
609	Q53	2008	Gibson et al. 2017 (doi: 10.1016/j.jhydrol.2016.11.016)	47.6	-84.66	388	Dfb	0.11	NA	-10.83	-79.6	5.82255	-12.5803	-89.0842	1096.22	2.14352	0.689352	0.966547	3.60463	12098.5	756.7	0.347021	19.703	58.6352	33
610	Little Aurora Lake	2009-2010	United States Geological Survey	27.8756	-81.4717	20	Cfa	0.06	NA	-0.18	-3.35	3.19048	-3.16584	-15.4953	1239	22.4042	1.98042	0.730756	2.87083	17131.4	1762.75	0.823111	53.6738	72.0631	71
611	N16	2008	Gibson et al. 2017 (https://doi.org/10.1016/j.jhydrol.2016.11.016)	50.48	-86.9	315	Dfb	0.06	NA	-11.75	-87.99	3.14507	-14.562	-106.31	776.167	-0.580555	0.637361	1.08781	2.94028	11809.2	675.5	0.103033	22.8035	46.2369	97
612	N30	2008	Gibson et al. 2017 (https://doi.org/10.1016/j.jhydrol.2016.11.016)	50.15	-86.23	299	Dfb	1.13	NA	-8.84	-74.26	59.1194	-14.3997	-104.724	771.549	-0.155392	0.645261	1.0677	2.8344	11861.2	702.645	0.125296	23.3171	45.9842	72
613	O31	2008	Gibson et al. 2017 (https://doi.org/10.1016/j.jhydrol.2016.11.016)	49.84	-83.8	233	Dfb	5.6	NA	-11.75	-88.66	290.339	-14.2004	-102.887	825.153	0.342231	0.650487	1.03817	2.77679	11881.3	735.992	0.0549225	18.4036	49.7037	89
614	L17	2008	Gibson et al. 2017 (https://doi.org/10.1016/j.jhydrol.2016.11.016)	49.52	-91.51	425	Dfb	0.19	NA	-11.36	-81.25	9.73374	-14.1087	-102.78	783.118	1.19412	0.67598	1.01451	2.7201	11946	783.353	0.000181026	22.1858	47.1258	229
615	P20	2008	Gibson et al. 2017 (https://doi.org/10.1016/j.jhydrol.2016.11.016)	48.1	-85.12	NA	Dfb	0.03	NA	-9.74	-71.74	1.52403	-12.6291	-89.983	905	1.45556	0.675556	0.995009	3.54167	12076.9	723	0.347021	19.703	58.6352	162
616	P61	2008	Gibson et al. 2017 (https://doi.org/10.1016/j.jhydrol.2016.11.016)	48.05	-85.4	466	Dfb	0.36	NA	-9.77	-74.58	18.2754	-12.4879	-88.888	899.188	1.56172	0.67526	0.987028	3.79245	12084	719	0.347021	19.703	58.6352	58
617	Q38	2008	Gibson et al. 2017 (https://doi.org/10.1016/j.jhydrol.2016.11.016)	47.66	-84.35	497	Dfb	0.09	NA	-10.04	-79.15	4.60979	-12.9061	-91.6183	1100.14	1.68214	0.676071	0.979721	3.53095	12077.7	739.75	0.347021	19.703	58.6352	30
618	Abijatta Lake	1976, 1996, 1992, 2003	Ayenew& Cherinet, 1998/IAEA/Craig 1977	7.54	38.62	1573	Cwb	205	5	8.175	56.05	10381.2	-1.35251	2.82409	970.711	16.1924	1.25741	0.683152	1.38854	20030.8	1740.81	1.33117	65.8415	72.4664	76
619	SP-13 NEAR CASPER, WY	1989	United States Geological Survey	42.8664	-106.473	1601.72	BSk	0.004	NA	-8.35	-89	0.197303	-12.9233	-94.9981	309.488	7.75445	0.580507	0.55027	4.20003	15411.7	1570.32	0.896095	35.1518	34.4998	0
620	Garzas Lago	1987, 1995	United States Geological Survey	18.1372	-66.7427	700.034	Af	0.25	NA	-2.96	-13.05	11.9412	-3.32785	-17.0104	2134.62	20.7359	2.0016	0.817958	3.50769	18385.8	1538.57	0.610787	54.2647	102.937	3
621	Laguna Verda	2001	IAEA	13.891	-89.787	1605	Aw	0.02	NA	-2.96	-22.9	0.930098	-7.31128	-48.4997	2060.56	18.2668	1.70866	0.814111	2.70871	19912.8	1592.69	0.749458	56.5963	101.714	0
622	Khanymey 24	2015-2016	Ala-aho et al. 2017 (doi: 10.5285/ca17e364-638d-4949-befb-b18b3770aec6)	63.8128	75.7011	60	Dfb	2.46536	NA	-5.55	-58.75	115.165	-15.5921	-117.527	518.944	-4.55294	0.477255	1.09378	3.28212	9033.41	553.413	9.41418	-0.215247	19.3167	231
623	Coonamessett Pond	2014-2015	United States Geological Survey	41.6153	-70.5687	5	Cfa	0.65	NA	-5.16	-34.6	30.7213	-6.97226	-43.0913	1199.18	9.94352	1.03013	0.842144	4.85426	13246.5	1085.1	NA	NA	NA	25
624	Olivia Lake	1996, 2000	United States Geological Survey	27.6309	-81.5454	28	Cfa	0.33	NA	0.25	0.9	15.5694	-3.13435	-15.2326	1230.85	22.365	1.99496	0.737877	2.79583	17233.9	1765.26	0.640354	46.255	78.9867	36
625	Q35	2008	Gibson et al. 2017 (https://doi.org/10.1016/j.jhydrol.2016.11.016)	47.75	-84.26	462	Dfb	0.06	NA	-9.45	-75.89	2.75001	-12.9086	-91.6445	1055	1.75	0.68	0.980636	3.44167	12107.4	745.75	0.347021	19.703	58.6352	39
626	Q58	2008	Gibson et al. 2017 (https://doi.org/10.1016/j.jhydrol.2016.11.016)	47.73	-84.16	442	Dfb	1.44	NA	-10.55	-80.86	66.4195	-12.967	-92.0689	1058.28	1.66609	0.678994	0.985088	3.46853	12098.3	740.95	0.425811	31.7744	53.2921	72
627	Saarijarvi	2013	Isokangas et al 2015 (doi: 10.5194/hess-19-1247-2015)	64.5538	26.4887	100	Dfb	0.001	1	-6.5	-61.4	0.045822	-14.5931	-108.679	587.008	1.43333	0.614997	0.90726	2.59167	8345.71	594	-1.80943	1.47477	33.6457	NA
628	Unknown Lake 23	2016-2018	Cluett &Thomas 2020 (doi: 10.1007/s10933-020-00114-4)	66.9909	-51.0289	190	ET	0.83	NA	-5.66374	-87.1197	37.7382	-14.8828	-112.483	222	-5.3421	0.373217	0.907985	3.68601	8709.2	527.887	-8.37288	14.7733	12.7088	161
629	Patengan Pond	1990	IAEA	-7.16206	107.343	1500	Am	0.4	NA	-1.84	-50.1	18.4507	-6.71271	-42.1645	3357.52	15.6778	1.57075	0.881933	1.72103	16033.9	1152.32	0.707532	44.9357	62.9083	1
630	N3	2008	Gibson et al. 2017 (https://doi.org/10.1016/j.jhydrol.2016.11.016)	50.31	-86.62	309	Dfb	0.02	NA	-10.49	-83.73	0.902469	-14.4557	-105.354	776.5	-0.379167	0.642083	1.07989	2.89167	11857.5	676	0.0356468	22.4064	45.7584	125
631	P44	2008	Gibson et al. 2017 (https://doi.org/10.1016/j.jhydrol.2016.11.016)	48.04	-85.16	NA	Dfb	0.07	NA	-10.4	-75.41	3.16056	-12.4525	-88.6393	912.75	1.575	0.677292	0.989055	3.60625	12087.4	721.2	0.400062	31.1022	46.1166	93
632	Langano Lake	1976, 1992, 2001, 2003, 2005	Craig 1977/Kebede et al 2009/IAEA	7.55	38.7	1585	Cwb	230	NA	7	48.19	10381.2	-1.35251	2.82409	970.711	16.1924	1.25741	0.683152	1.38854	20030.8	1740.81	1.33117	65.8415	72.4664	76
633	Grand Bassin Lake	1976-1977, 1991-1995	IAEA	-20.4302	57.4883	550	Cfa	0.01	NA	-1.59	-5.9	0.449309	-4.44238	-24.0247	1890.14	20.0645	1.86001	0.79227	2.78449	17733.3	1392.47	8.09866	123.473	49.0108	NA
634	P54	2008	Gibson et al. 2017 (https://doi.org/10.1016/j.jhydrol.2016.11.016)	48.21	-85.73	414	Dfb	0.12	NA	-10.46	-75.25	5.32157	-12.4445	-88.6064	869.25	1.8375	0.684688	0.981232	3.82396	12073.9	733.111	0.347021	19.703	58.6352	6
635	Dagze Co Lake	2009	Yuan et al. 2011 (doi:10.1007/S10933-011-9540-Y)	31.878	87.644	4478	EH	290	NA	-6.38	-69.5	12836.5	-11.7149	-82.5198	187.622	-1.2915	0.237587	0.427161	3.72863	16651.2	1209.78	26.3063	83.3838	18.4839	56
636	Khar Us Nuur Lake	1991	IAEA	48.1538	92.3587	1557	BWk	1600	2.1	1.88	-19.95	70523.8	-15.3581	-116.618	166.342	-3.68094	0.375553	0.806093	2.03073	13666.1	819.014	0.572851	34.1082	18.8418	40
637	Vuolep Allakasjaure	2006	Jonsson, C. E., Leng, M. J., Rosqvist, G. C., Seibert, J., & Arrowsmith, C. (2009). Stable oxygen and hydrogen isotopes in sub-Arctic lake waters from northern Sweden. Journal of Hydrology, 376(1-2), 143-151.	68.1734	18.165	995	Dfb	0.4	NA	-14	-99.32	17.7018	-13.9636	-105.107	807.182	-3.69636	0.458833	0.985986	4.50106	7493.25	356.236	4.22292	-2.36177	8.19376	38
638	Kayumbu Lake	2002	IAEA	-1.33937	29.7807	1890	Aw	2.2	NA	4.215	28.08	97.5663	-3.59879	-16.9883	1266.58	16.0216	1.54688	0.849637	1.83586	14425.1	1153.87	1.12976	63.625	61.2641	139
639	Unknown Lake 20	2016-2018	Cluett &Thomas 2020 (doi: 10.1007/s10933-020-00114-4)	66.9885	-53.7335	372	ET	0.07	NA	-12.9505	-95.2593	2.99375	-15.9692	-122.04	499.111	-4.87778	0.418148	0.98212	3.82778	8694.64	385.222	NA	NA	NA	18
640	Grassy Lake	1996	United States Geological Survey	27.9881	-81.7792	32.528	Cfa	0.23	NA	2.085	10.7	9.83323	-3.26485	-16.2379	1252.38	22.5481	1.96942	0.720372	2.82564	17144.2	1769.92	0.940891	54.734	67.4227	97
641	L02	2008	Gibson et al. 2017 (https://doi.org/10.1016/j.jhydrol.2016.11.016)	49.63	-91.69	415	Dfb	0.02	NA	-10.82	-77.6	0.837047	-14.1823	-103.46	789	1.31667	0.680833	1.01284	2.78333	11935.1	784	-0.852555	14.8499	50.88	240
642	N19	2008	Gibson et al. 2017 (https://doi.org/10.1016/j.jhydrol.2016.11.016)	50.4	-86.35	273	Dfb	0.08	NA	-11.72	-90.57	3.37219	-14.5685	-106.26	774.2	-0.388333	0.6415	1.07963	2.78167	11831.4	696.2	0.00266551	21.6829	46.2547	17
643	O13	2008	Gibson et al. 2017 (https://doi.org/10.1016/j.jhydrol.2016.11.016)	49.78	-83.93	240	Dfb	0.1	NA	-10.59	-83.91	4.2117	-14.1982	-102.884	829.429	0.339286	0.649881	1.03742	2.77024	11840.9	736.222	0.0635117	18.5042	49.6468	43
644	Athabasca	1969, 2000	Wolfe, B.B. et al. Classification of hydrological regimes of northern floodplain basins (Peace-Athabasca Delta, Canada) from analysis of stable isotopes (d18O, d2H) and water chemistry. Hydrol. Process. 21, 151-168 (2007), Hitchon, B. & Krouse, H. R. Hydrogeochemistry of surface waters of the Mackenzie River drainage basin, Canada. III. Stable isotopes of oxygen, carbon and sulphur. Geochim. Cosm…	59.2667	-109.45	213	Dfb	7850	20	-16.7	-131	321000	-16.7606	-127.339	469.31	-1.17303	0.536161	0.955628	3.0063	11507.6	771.782	0.936939	20.086	34.7181	111
645	M39	2008	Gibson et al. 2017 (https://doi.org/10.1016/j.jhydrol.2016.11.016)	48.52	-91.8	382	Dfb	0.63	NA	-5.98	-53.35	25.8538	-12.9974	-93.875	755.535	2.47907	0.695329	0.951888	2.57539	12039	831.283	0.0128754	17.4095	52.0596	231
646	N35	2008	Gibson et al. 2017 (https://doi.org/10.1016/j.jhydrol.2016.11.016)	50.2	-86.92	322	Dfb	8.54	NA	-10.93	-84.64	350.064	-14.3071	-104.005	777.772	-0.304055	0.64653	1.08144	3.10206	11842.9	689.156	0.196236	24.0709	46.394	99
647	N4	2008	Gibson et al. 2017 (https://doi.org/10.1016/j.jhydrol.2016.11.016)	50.17	-86.83	334	Dfb	0.02	NA	-12.93	-96.69	0.822293	-14.358	-104.469	785.201	-0.409508	0.642517	1.08301	3.01594	11838.3	684.718	0.162603	23.7058	46.1763	112
648	Serbug Co Lake	2009	Yuan et al. 2011 (doi:10.1007/S10933-011-9540-Y)	32.021	88.282	4529	EH	86	NA	-6.41	-67	3478.83	-11.9503	-84.7553	282.498	-1.23333	0.246201	0.440762	3.82674	16757.3	1221.83	31.5728	86.5614	15.8254	76
649	Zhaixi Co Lake	2009	Yuan et al. 2011 (doi:10.1007/S10933-011-9540-Y)	32.164	85.137	4432	EH	48	NA	-5.3	-63.2	1973.63	-11.7997	-83.7062	101.797	-1.19486	0.208569	0.372339	3.80685	16753.1	1292.62	20.5663	81.4329	16.2442	13
650	Karasay Lake	2015	Ala-aho et al. 2017 (doi: 10.5285/ca17e364-638d-4949-befb-b18b3770aec6)	57.2148	84.3023	67	Dfb	0.0374182	NA	-16.1	-120.1	1.51661	-16.1769	-122.788	494	0.0583332	0.595	0.969364	3.075	11065.3	784	-5.94181	2.3911	41.5744	1
651	Frey Lake	2002	United States Geological Survey	38.2969	-122.189	365.76	Csb	0.19	NA	-4.96	-37.66	7.84092	-7.89211	-54.858	907.7	14.3758	0.984167	0.600895	3.0925	16628.4	1683.5	1.87331	62.5561	40.5314	31
652	M23	2008	Gibson et al. 2017 (https://doi.org/10.1016/j.jhydrol.2016.11.016)	48.45	-91.02	429	Dfb	0.06	NA	-7.72	-61.03	2.39913	-12.7671	-92.1081	730.2	2.12667	0.679167	0.953412	2.82	12069	821.6	-0.852555	14.8499	50.88	174
653	M42	2008	Gibson et al. 2017 (https://doi.org/10.1016/j.jhydrol.2016.11.016)	48.45	-91.55	373	Dfb	3.17	NA	-7.35	-64.03	127.689	-12.8344	-92.5901	745.303	2.4069	0.688842	0.947865	2.64638	12050.4	829.951	0.0557187	18.4477	52.7777	161
654	N17	2008	Gibson et al. 2017 (https://doi.org/10.1016/j.jhydrol.2016.11.016)	50.48	-86.06	239	Dfb	0.05	NA	-11.2	-84.35	1.98947	-14.5156	-105.998	762.5	-0.270833	0.643333	1.07349	2.68958	11882.8	697	0.0661083	22.9901	45.9545	17
655	Gudera Lake	2002	IAEA	10.8935	37.2256	2352	Cwb	1.4	2.5	2.84	32.2	56.0159	-1.07156	5.93773	1711.12	15.3472	1.08102	0.619968	1.21439	18539	1634.3	2.22478	76.6155	59.8032	1
656	Chapala Lake	1979-1980	IAEA	20.2409	-103.179	1524	Cwa	1100	7	-0.82	-19.7	43546.8	-7.91301	-53.227	730.076	17.2586	1.12179	0.569553	2.22057	18489.6	1867.3	1.87299	74.957	58.5954	37
657	Yuracmayo Lake	1995	IAEA	-11.84	-76.1508	4300	ET	2.4	NA	-13.605	-103.8	96.7466	-17.3597	-126.844	845.919	2.9765	0.501787	0.663085	3.83641	16344.7	1187.59	3.87477	112.384	34.9998	11
658	Bad an Scalaig Lake	2011-2012	Hoogewerff et al. 2019 (doi:10.1080/10256016)	57.6862	-5.61111	150	Cfb	0.87	NA	-6.45	-44.4	34.7315	-7.52363	-51.3082	2257.7	7.3852	0.856338	0.832467	6.53838	8139	633.921	0.223623	9.47371	26.464	88
659	Freuchie Lake	2011-2012	Hoogewerff et al. 2019 (doi:10.1080/10256016)	56.5117	-3.82557	270	Cfb	1.57	NA	-8.34	-62.5	63.2395	-8.29381	-58.3446	1613.88	5.81259	0.791986	0.857934	5.56667	8516.02	611.754	-401.943	8.24417	24.5718	29
660	Ontario Lake	1957, 2007	IAEA/Jasechko et al. 2013	43.4	-79.3667	75	Dfb	19000	86	-6.535	-49	738000	-10.0104	-69.0963	865.74	5.92168	0.83485	0.897561	3.94371	12495.8	921.228	0.347021	19.703	58.6352	377
661	P45	2008	Gibson et al. 2017 (https://doi.org/10.1016/j.jhydrol.2016.11.016)	48.35	-85.39	495	Dfb	0.08	NA	-9.4	-72.76	3.09645	-13.0116	-93.0652	875.25	0.883333	0.658958	1.01135	3.56042	11992.5	710	0.325316	28.7198	45.0797	72
662	P77	2008	Gibson et al. 2017 (https://doi.org/10.1016/j.jhydrol.2016.11.016)	48.29	-86.09	440	Dfb	0.12	NA	-10.62	-76.53	4.70406	-12.1841	-86.6792	866.375	1.83229	0.679063	0.973533	3.94479	12082.4	726	0.640247	37.7474	48.8627	441
663	Black Lake	1998-2000	United States Geological Survey	28.1897	-82.5765	12.8443	Cfa	0.03	NA	2.68	8.1	1.16371	-3.42497	-17.4085	1316	22.0861	1.98778	0.747812	3.01667	17221.3	1752.67	3.89347	103.189	28.3147	13
664	Malata Lake	1999	Dutkiewicz et al.2000	-34.222	135.5	31	Csb	24	6	1.89	11.5	901.184	-4.88126	-25.9609	445.836	16.3346	1.17359	0.631858	3.85177	18334.2	1821.11	2.98542	69.4289	36.2235	68
665	Melville Lake	1957	IAEA	53.5267	-60.135	0	Dfb	3069	NA	NA	-85	115000	-15.7494	-117.045	899.276	-3.60817	0.492012	1.05033	4.02707	10691.4	564.559	-6.46331	11.8794	25.7839	177
666	Q62	2008	Gibson et al. 2017 (https://doi.org/10.1016/j.jhydrol.2016.11.016)	47.54	-84.34	475	Dfb	0.34	NA	-9.82	-76.67	12.7344	-12.9221	-91.5817	1139.71	1.97381	0.684524	0.971481	3.55833	12101.7	758.4	0.378417	31.3458	54.3387	32
667	Aquas Claras	1994	IAEA	22.8971	-82.3287	110	Aw	0.6	NA	1.42	4.9	22.9508	-2.89488	-13.9749	1419.96	24.2877	2.39969	0.790296	2.49074	18450.4	1715.39	0.541006	44.679	93.4973	8
668	Del Hoyo Lake	2007	IAEA	14.4697	-89.8904	1042	Cwb	0.15	NA	-4.85	-39.24	5.67445	-6.23003	-40.0952	1360.4	21.6517	1.93233	0.746494	2.02667	19724.1	1779	0.988042	63.7486	85.1219	0
669	Samanalawewa reservoir	2001-2002	IAEA	6.67943	80.7943	430	Af	9	NA	-5.065	-29.05	338.279	-5.17087	-29.596	2890.65	21.8277	2.04896	0.783079	2.03278	18127.8	1601.66	0.376593	42.6553	117.209	5
670	Poyang Lake	2016	Liao et al. 2020 (https://doi.org/10.1016/j.scitotenv.2020.140163)	29.1253	116.278	16.5	Cfa	4400	8.4	-5.63	-38.24	162000	-8.10797	-54.6292	1623.36	17.418	1.67033	0.839552	2.09577	14472.1	1275.49	0.29517	13.7447	64.4993	31
671	Ashokan Reservoir	2019	United States Geological Survey	41.9504	-74.2079	180	Dfa	18.23	NA	-8.245	-52.95	664.962	-9.40314	-62.8901	1228.63	6.99356	0.84857	0.847349	3.61371	12848.6	997.065	0.0640607	12.6692	65.3042	16
672	Lago Volcan	1998	Stern & Blisniuk 2002 (doi:10.1029/2002JD002509)	-47.7679	-72.2213	961	Cfb	10.12	NA	-14.7	-106.9	366.818	-19.3116	-145.421	556.978	2.30295	0.404511	0.560756	8.54074	9413.61	994.179	-416.367	23.8586	16.5522	58
673	Great Slave Lake	2003	IAEA	60.8991	-116.119	148	Dfb	27200	41	-16.895	-140.718	981000	-18.0749	-138.843	422.92	-2.39602	0.498273	0.971883	3.168	10892.1	735.456	-0.843854	20.923	30.4937	121
674	L32	2008	Gibson et al. 2017 (https://doi.org/10.1016/j.jhydrol.2016.11.016)	49.74	-91.05	429	Dfb	0.16	NA	-10.8	-76.2	5.80093	-14.2874	-104.184	735	0.662963	0.659537	1.02847	2.73611	11886.8	775.8	0.0630753	21.7214	48.2154	101
675	P38	2008	Gibson et al. 2017 (https://doi.org/10.1016/j.jhydrol.2016.11.016)	48.48	-85.95	342	Dfb	0.1	NA	-7.32	-67.72	3.56841	-12.8168	-91.3763	850.833	1.74167	0.684167	0.987234	3.59861	12112.8	741.571	0.316469	29.1311	46.7557	10
676	Angku Co Lake	2009	Yuan et al. 2011 (doi:10.1007/S10933-011-9540-Y)	31.212	85.475	4670	EH	32	NA	-8.41	-83.3	1154.47	-11.7622	-82.7077	127.213	-2.03949	0.231638	0.440049	3.83473	16598.8	1133.16	16.3802	82.9616	20.0523	53
677	Budha Lake	1998	IAEA	21.2292	81.6347	290	Aw	0.3	NA	0.68	-3.5	10.6957	-6.88684	-46.2769	1325.38	27.0077	2.05641	0.576324	1.45769	19123.5	2042.92	2.34961	51.0145	56.6783	3
678	Aral Sea	2004-2006	Oberhansli, H., Weise, S. M. & Stanichny, S. Oxygen and hydrogen isotopic water characteristics of the Aral Sea, Central Asia. J. Marine Syst. 76, 310-321 (2009).	45.282	59.767	92	BSk	17160	11	3.585	3.95	616000	-7.44781	-51.2159	298.417	9.32728	0.687929	0.586163	2.8382	16053	1605.62	5.61824	43.9266	21.6971	46
679	Angat Dam Reservoir	2003	IAEA	14.9163	121.178	212	Am	15	NA	-5.48	-31.42	546.001	-5.65887	-33.7985	2716.07	23.9146	2.53315	0.853142	2.19144	16159.1	1468.09	0.559404	45.1733	88.6526	9
680	M47	2008	Gibson et al. 2017 (https://doi.org/10.1016/j.jhydrol.2016.11.016)	48.31	-91.84	381	Dfb	6.2	NA	-5.61	-52.63	213.691	-12.7712	-92.0282	740.764	2.50087	0.692625	0.946716	2.64122	12062.6	832.488	0.043727	18.0285	52.9546	220
681	Taro Co Lake	2009	Yuan et al. 2011 (doi:10.1007/S10933-011-9540-Y)	31.129	84.314	4579	EH	485	NA	-5.63	-68.5	16769.2	-11.9416	-84.1697	136.988	-1.73783	0.267219	0.49647	3.7835	16676.4	1081.5	15.248	87.0737	17.8609	79
682	Inle Lake	1993	IAEA	20.4664	96.9076	880	Cwa	116	1.5	-2.76	-27.35	4075.3	-6.83134	-43.7402	1656.66	20.098	1.77586	0.754857	1.14769	18589.5	1595.18	1.2582	63.0332	72.6656	10
683	Glenastle Loch	2011-2012	Hoogewerff et al. 2019 (doi:10.1080/10256016)	55.6212	-6.29008	72	Cfb	0.08	NA	-3.75	-23.4	2.8008	-7.24386	-49.6321	1469.75	9.21042	0.950833	0.81658	6.46875	8944.42	765.4	NA	NA	NA	6
684	Hog Island Lake	1999-2000	United States Geological Survey	28.17	-82.4479	20	Cfa	0.24	NA	2.08	9.25	8.46631	-3.38177	-17.0933	1297.91	22.1765	1.98523	0.74275	2.97348	17255.1	1755.58	1.58952	78.181	55.5687	13
685	Isis Lake	1996-2000	United States Geological Survey	27.61	-81.5092	28	Cfa	0.2	NA	-0.78	-4.3	7.05688	-3.12424	-15.1572	1221.78	22.4546	1.99546	0.734052	2.79537	17082.8	1760.91	0.640354	46.255	78.9867	32
686	Guarico reservoir	2001-2002	IAEA	8.99806	-67.4203	96	Aw	230	NA	0.61	1.9	8090.14	-3.78457	-20.9169	1144.21	25.255	2.34553	0.729099	2.19068	17793.5	1789.24	1.83527	58.8642	80.1845	26
687	Na Muilne Lake	2011-2012	Hoogewerff et al. 2019 (doi:10.1080/10256016)	58.2394	-6.76116	32	Cfb	0.09	NA	-3.35	-25.2	3.0165	-6.96956	-46.2495	1390.38	8.13854	0.920313	0.849855	6.97292	8252.06	638.625	-0.214634	8.17766	46.7827	42
688	Elk Lake	2010-2011	United States Geological Survey	45.8602	-95.7952	366.065	Dfb	0.84	NA	-7	-57	28.6573	-10.1425	-71.1035	609.283	5.68478	0.825888	0.902619	4.33551	12955.7	1067.06	-0.679152	4.94601	67.3012	37
689	Merced Lake	1987-1988	United States Geological Survey	37.7249	-122.5	3.6576	Csb	0.65	NA	0.3	-6	22.2432	-7.11531	-47.7845	817.625	13.8885	1.15115	0.725405	4.12552	15959.4	1364.25	9.64617	97.9086	11.3857	7
690	Q59	2008	Gibson et al. 2017 (https://doi.org/10.1016/j.jhydrol.2016.11.016)	47.72	-84.22	443	Dfb	2.2	NA	-9.93	-79.67	72.8535	-12.9371	-91.8336	1072.85	1.69873	0.679386	0.983354	3.48114	12096.7	739.909	0.347021	19.703	58.6352	59
691	Laguna del Limo	1984	IAEA	18.4111	-71.7049	3	Aw	5.7	NA	7.55	30.6	185.836	-2.73376	-12.4689	995.894	24.2373	2.07499	0.685427	1.87742	18122.8	1782.9	0.755796	53.624	91.3843	144
692	Kourujarvi	2013	Isokangas et al 2015 (doi: 10.5194/hess-19-1247-2015)	64.5341	26.6072	100	Dfb	0.001	3.7	-8.05	-69.5	0.032647	-14.5969	-108.733	591.578	1.45486	0.615002	0.905868	2.62499	8325.97	591.193	-1.21866	1.93932	33.2779	NA
693	Eau Bleu Reservoir	1976-1977, 1994-1995	IAEA	-20.3506	57.6031	382	Cfa	0.75	NA	-2.385	-4.7	24.6224	-4.28138	-22.8331	1836.45	20.8247	1.93761	0.787487	2.4086	17943.7	1451.74	8.58647	122.216	45.3644	NA
694	Larga Lake	1979	IAEA	19.7981	-100.689	2820	Cwb	0.2	NA	-9.34	-65.4	6.49214	-9.88528	-68.6297	1007.3	11.9742	0.801917	0.57279	3.00917	17958.7	1638.11	1.19817	67.5839	69.0589	12
695	Verde Lake	1979-1984	IAEA	19.81	-100.67	2820	Cwb	0.2	NA	-5.47	-51.5	6.49214	-9.88528	-68.6297	1007.3	11.9742	0.801917	0.57279	3.00917	17958.7	1638.11	1.19817	67.5839	69.0589	12
696	Madigan Lake	2002	United States Geological Survey	38.3081	-122.193	417.576	Csb	0.24	NA	-4.975	-38.18	7.84092	-7.89211	-54.858	907.7	14.3758	0.984167	0.600895	3.0925	16628.4	1683.5	1.87331	62.5561	40.5314	31
697	Curiau	2016	Cunha and Sternberg, 2018	0.130536	-51.0769	0	Af	1	NA	-0.35	-4	31.5334	-1.88712	-5.45807	2351.89	27.0243	2.88939	0.808981	1.63772	16131.8	1526.89	0.340496	39.5233	119.008	11
698	L22	2008	Gibson et al. 2017 (https://doi.org/10.1016/j.jhydrol.2016.11.016)	49.82	-91.35	396	Dfb	4.46	NA	-8.74	-73.47	142.542	-14.2861	-104.286	741.13	0.825296	0.667516	1.02879	2.76169	11911.7	774.131	-0.0071271	20.2971	48.5742	182
699	M15	2008	Gibson et al. 2017 (https://doi.org/10.1016/j.jhydrol.2016.11.016)	48.68	-91.89	428	Dfb	0.02	NA	-8.94	-70.75	0.631219	-13.158	-95.2192	769.207	2.21892	0.691164	0.963887	2.58529	12019.8	819.919	0.0128754	17.4095	52.0596	169
700	Q01	2008	Gibson et al. 2017 (https://doi.org/10.1016/j.jhydrol.2016.11.016)	48	-84.64	359	Dfb	0.02	NA	-9.57	-73.5	0.639632	-12.5928	-89.4871	962.423	1.87252	0.69033	0.986843	3.32387	12116.4	739.856	0.430936	33.3592	52.8404	28
701	Elementaita Lake	1991	IAEA	-0.46	36.24	1670	Csb	18	0.5	8.04	17.9	571.351	-0.782731	5.24817	725.034	16.3084	1.32491	0.714519	2.33447	17323.6	1542.81	2.39663	102.18	48.5206	21
702	Unknown Lake close Izluchinsk	2015-2016	Ala-aho et al. 2017 (doi: 10.5285/ca17e364-638d-4949-befb-b18b3770aec6)	60.7837	77.1545	44	Dfb	1.68198	NA	-11.5	-95.1	53.4276	-15.6949	-118.452	527.476	-2.35231	0.540721	1.05127	2.96548	9761.45	653.802	-17.9228	7.51234	28.595	43
703	Mann Lake	2011	United States Geological Survey	45.1114	-92.9294	293	Dfa	0.37	NA	-4.92	-44.7	11.9187	-9.7898	-67.537	765.059	6.63922	0.85652	0.876369	3.1951	12836.3	1045	-0.0127917	14.1916	63.4324	91
704	Linevo Lake	2015-2016	Ala-aho et al. 2017 (doi: 10.5285/ca17e364-638d-4949-befb-b18b3770aec6)	58.8425	81.4699	51	Dfb	0.039569	NA	-10.8	-95.1	1.22477	-15.985	-121.062	531.333	-1.28333	0.5725	1.02869	2.86111	10446.4	700.667	-43.5606	3.43477	34.5349	18
705	Morlich Lake	2011-2012	Hoogewerff et al. 2019 (doi:10.1080/10256016)	57.1669	-3.7032	319	Cfb	1.2	NA	-8.48	-63.5	37.0364	-8.43283	-59.1647	1459.29	4.85335	0.756331	0.875831	6.80574	8334.21	574.688	1.06393	11.8352	17.4387	6
706	Lago 5	1989	United States Geological Survey	18.058	-66.5593	8.64108	Af	0.14	NA	-0.95	-1.5	4.33725	-1.51096	-2.86885	1187.4	25.3567	2.52533	0.78026	3.745	18380.8	1890.5	0.591127	53.953	102.682	7
707	L09	2008	Gibson et al. 2017 (https://doi.org/10.1016/j.jhydrol.2016.11.016)	49.91	-91.32	445	Dfb	0.02	NA	-8.39	-69.38	0.604712	-14.3389	-104.748	741.908	0.830581	0.667049	1.02767	2.813	11930.6	778.037	-0.852555	14.8499	50.88	189
708	N11	2008	Gibson et al. 2017 (https://doi.org/10.1016/j.jhydrol.2016.11.016)	50.28	-86.81	322	Dfb	0.03	NA	-8.86	-76.09	0.891991	-14.3921	-104.833	779.636	-0.387809	0.641811	1.08011	2.97433	11872.2	683.037	0.06954	22.6085	45.9978	283
709	Tapacura	1992	Villar et al 2001	-8.03732	-35.1686	103	As	13	9.7	0.08	4.74	382.364	-1.51081	-1.84913	1042.83	23.4829	2.38976	0.826037	2.01716	18928.6	1615.67	1.96121	82.419	60.4466	1
710	Ulken Shabakty Lake	2016	Yapiev et al. 2020 (https://doi.org/10.1016/j.ejrh.2019.100644)	53.1274	70.277	298	Dfb	18	6.7	-2.7	-37.4	516.135	-14.4501	-108.661	319.671	1.57874	0.569587	0.83155	3.8678	11520.1	960.025	-1.05327	14.8626	30.939	210
711	Medora Lake	1999	United States Geological Survey	28.0936	-81.7579	32.528	Cfa	0.21	NA	2.87	14.45	6.16383	-3.28534	-16.397	1242.17	22.3625	1.96042	0.725211	2.82361	17262.2	1766.5	1.13043	60.0077	61.7708	250
712	Rasmus Lake	1988-1989	United States Geological Survey	42.743	-106.618	1642.87	BSk	0.27	NA	-3.55	-58.5	7.93292	-13.0206	-95.8933	286.25	7.5625	0.571875	0.549237	4.16806	15508.4	1567.08	0.831312	34.494	33.0071	2
713	Heinalampi Lake	2013	Isokangas et al 2015 (doi: 10.5194/hess-19-1247-2015)	64.6054	26.415	100	Dfb	0.002	0.8	-11	-84.4	0.055492	-14.5846	-108.578	585	1.45661	0.614167	0.904523	2.575	8326.79	592.793	-1.80943	1.47477	33.6457	NA
714	Pikku-Salminen	2013	Isokangas et al 2015 (doi: 10.5194/hess-19-1247-2015)	64.5155	26.6612	100	Dfb	0.001	3	-7.6	-65.8	0.028001	-14.5833	-108.646	585.002	1.58332	0.619999	0.90485	2.65	8334.24	595.999	-1.21866	1.93932	33.2779	17
715	Suches Lake	1992	IAEA	-16.8833	-70.3667	4605	BWk	14.2	NA	-5.195	-60.45	391.785	-16.8474	-122.964	483.895	3.37544	0.333102	0.427923	2.92985	17966.2	1569.42	7.50965	109.324	22.6122	39
716	Carroll Lake	1999-2000	United States Geological Survey	28.0559	-82.4818	9.144	Cfa	0.81	NA	2.075	8.35	22.5969	-3.34177	-16.7682	1285.03	22.4474	2.00635	0.738381	3.1727	17169.4	1775.23	1.83789	80.8769	52.6307	9
717	Josephine Lake	1999-2000	United States Geological Survey	27.8645	-81.5767	28	Cfa	0.04	NA	-0.865	-5.95	1.12166	-3.22151	-15.9109	1251.5	22.3875	1.975	0.729496	2.81667	17104.1	1760	0.69856	48.2715	75.6591	65
718	Little Crooked Lake	2009-2010	United States Geological Survey	27.7634	-81.5726	30	Cfa	3.04	NA	1.64	9.3	85.062	-3.19651	-15.7138	1248.98	22.3895	1.98309	0.732394	2.81053	17344.5	1765.9	0.68641	47.8506	76.3537	148
719	Rondout Reservoir	2009-2013	United States Geological Survey	41.7993	-74.4296	250	Dfa	8.66	NA	-8.76	-55.9	243.252	-9.24221	-61.5888	1252.93	7.15631	0.859099	0.848342	3.50011	12911.8	992.113	0.0981638	14.1758	66.3545	17
720	Sitio reservoir	2001	IAEA	7.75722	-71.4622	242	Aw	110	NA	-4.62	-26.9	3065.95	-6.52892	-41.8919	1624.66	20.3155	1.87402	0.785941	1.65419	16354.6	1439.46	0.573122	41.1361	86.5551	1
721	Erie Lake	2005, 2007	IAEA/Jasechko et al. 2013	42.5064	-79.9006	173	Dfb	25667	19	-6.08	-51.265	681000	-10.0976	-69.8573	859.877	5.7494	0.827945	0.900824	3.93963	12484.6	914.694	0.34502	20.2315	58.3754	376
722	Amatitlan Lake	1976-2004	IAEA	14.4814	-90.5852	1188	Cwb	15.2	18	-4.16	-34	410.622	-7.33055	-48.6579	1316.1	18.8296	1.71103	0.787	2.21783	19780	1673.34	0.997832	66.3182	74.6612	61
723	Masaya Lake	1989, 1997	IAEA	11.9667	-86.1167	100	Aw	8.54	160	-0.98	-14.8	227.9	-5.17916	-32.0218	1475.1	24.3025	2.39092	0.786708	2.67996	20468.3	1852.17	1.35862	85.2697	98.1355	57
724	Gooseneck Lake	1999-2000	United States Geological Survey	28.1961	-82.4293	24	Cfa	0.07	NA	1.805	7.5	1.85889	-3.39523	-17.2011	1297.5	22.1958	1.97583	0.738366	2.9	17141.6	1748	1.58952	78.181	55.5687	13
725	Great Salt Lake	2010	United States Geological Survey	40.741	-112.202	1278.64	Cfa	3234.72	4.9	-13.45	-107	86980.3	-13.3117	-99.5636	324.23	7.80366	0.55041	0.519993	3.54724	16491.8	1627.42	2.36909	47.3057	27.4091	108
726	Guajataca Lago	1998	United States Geological Survey	18.3661	-66.9096	190.012	Af	3.4	NA	-1.45	-3.25	93.1419	-2.0623	-7.17531	2137.21	23.5896	2.37014	0.814008	3.50075	18725.2	1760.43	0.496496	46.6555	111.979	3
727	Jessamine Lake	1999-2000	United States Geological Survey	28.4164	-82.2709	73	Cfa	0.14	NA	-0.01	-1.3	3.75532	-3.54295	-18.3649	1310.2	21.6333	1.92217	0.7434	2.7	17242.1	1712.8	0.880166	57.4867	80.1805	26
728	Pine Tree Lake	2011	United States Geological Survey	45.105	-92.9556	288	Dfa	0.64	NA	-3.52	-36.9	17.343	-9.78063	-67.4746	763.885	6.65994	0.85734	0.875958	3.20353	12844.5	1045.96	-0.0127917	14.1916	63.4324	91
729	Santo Cristo Lake	2001	IAEA	8.59583	-70.92	3684	Cfb	0.3	NA	-10.25	-72.7	8.2091	-11.3582	-79.6809	891.111	5.74537	0.746852	0.812819	1.63333	17004.8	1118.6	1.30615	53.4776	39.9709	2
730	L35	2008	Gibson et al. 2017 (https://doi.org/10.1016/j.jhydrol.2016.11.016)	49.67	-91.81	418	Dfb	0.64	NA	-8.38	-68.33	16.691	-14.1604	-103.355	782.75	1.34167	0.682798	1.01393	2.81458	11940.6	784.643	-0.852555	14.8499	50.88	240
731	M21	2008	Gibson et al. 2017 (https://doi.org/10.1016/j.jhydrol.2016.11.016)	48.25	-91.4	468	Dfb	0.03	NA	-7.49	-63.58	0.779879	-12.6913	-91.51	739.5	2.325	0.68125	0.942904	2.77917	12066.5	829.5	0.0723499	18.5908	53.071	248
732	M32	2008	Gibson et al. 2017 (https://doi.org/10.1016/j.jhydrol.2016.11.016)	48.56	-91.65	416	Dfb	0.11	NA	-8.98	-69.67	2.89534	-13.06	-94.3664	762.167	2.22083	0.689167	0.960971	2.58333	12031.4	818.167	0.0231123	17.8343	51.7071	231
733	P41	2008	Gibson et al. 2017 (https://doi.org/10.1016/j.jhydrol.2016.11.016)	48.22	-85.34	430	Dfb	0.07	NA	-8.3	-67.44	1.84179	-12.7803	-91.1667	875	1.475	0.675	0.992805	3.57917	12044.9	739	0.347021	19.703	58.6352	28
734	Q54	2008	Gibson et al. 2017 (https://doi.org/10.1016/j.jhydrol.2016.11.016)	47.51	-84.36	430	Dfb	0.85	NA	-11.51	-86.08	21.6557	-12.9167	-91.51	1156.71	2.06996	0.68636	0.967419	3.57544	12086.3	765.05	0.287733	25.0991	51.8109	32
735	Bajiu Co Lake	2009	Yuan et al. 2011 (doi:10.1007/S10933-011-9540-Y)	28.757	90.872	4520	EH	32	NA	-5.66	-64.9	814.624	-16.7351	-122.79	311.16	-0.131832	0.320485	0.529393	3.53987	16999.3	1168.82	16.5626	84.7383	41.0182	78
736	Unknown Lake 22	2016-2018	Cluett &Thomas 2020 (doi: 10.1007/s10933-020-00114-4)	66.9901	-51.0616	190	ET	1.46	NA	-8.16655	-91.1835	37.7382	-14.8828	-112.483	222	-5.3421	0.373217	0.907985	3.68601	8709.2	527.887	-8.37288	14.7733	12.7088	161
737	Sambhar Salt Lake	1992-1993	Yadav, D. N. Oxygen isotope study of evaporating brines in Sambhar Lake, Rajasthan, India. Chem. Geol. 138, 109-118 (1997).	26.9261	75.0962	360	BSh	225	1	7.05	NA	5795.72	-3.93547	-21.5073	472.428	24.9022	1.53333	0.486755	1.55914	19602.8	2202.26	8.54377	50.2649	37.0993	2
738	Pariachaca Lake	1992	IAEA	-12.0245	-76.0256	4400	BSk	0.8	NA	-13.055	-99.25	20.8642	-17.5377	-128.292	838.346	2.70096	0.465801	0.627687	3.88686	16339.7	1199.65	4.01781	95.5696	31.1808	29
739	Khanymey 21	2015-2016	Ala-aho et al. 2017 (doi: 10.5285/ca17e364-638d-4949-befb-b18b3770aec6)	63.8042	75.7556	60	Dfb	3.92722	NA	-4.7	-58.5	100.659	-15.6033	-117.628	518.543	-4.59067	0.476573	1.09533	3.2666	9049.63	554.368	9.41418	-0.215247	19.3167	231
740	Lake Borrasacohkka	2001	Jonsson, C. E., Leng, M. J., Rosqvist, G. C., Seibert, J., & Arrowsmith, C. (2009). Stable oxygen and hydrogen isotopes in sub-Arctic lake waters from northern Sweden. Journal of Hydrology, 376(1-2), 143-151.	68.5	18.7333	815	Dfb	0.08	NA	-11.82	-81.305	2.04924	-13.5453	-101.606	608.286	-2.25833	0.477857	0.922608	2.97619	7645.08	447.286	-1.10633	2.13296	11.6856	121
741	Big Lake	2005	United States Geological Survey	61.537	-149.876	0	Dsc	13.9	NA	-13.72	-116	362.324	-16.5358	-128.807	616.535	1.16446	0.577653	0.868796	2.66263	8169.18	609.511	13.0982	-3.66761	26.81	30
742	Peters Pond	2015	United States Geological Survey	41.6855	-70.4854	10	Cfa	0.55	NA	-4.545	-31.35	14.2698	-7.01434	-43.4513	1191.83	9.87917	1.02392	0.84069	4.84514	13220.4	1083.08	NA	NA	NA	25
743	Spectacle Pond	2014-2015	United States Geological Survey	41.6999	-70.4597	10	Cfa	0.46	NA	-2.795	-23.6	11.7142	-6.9943	-43.3057	1181.76	9.89608	1.0249	0.840539	4.93725	13211	1081.22	NA	NA	NA	25
744	Okavango Delta	1975	Dincer, T., Hutton, L. G., Kupee, B. B. J. 1976. Study, using stable isotopes, of flow distribution, surface-groundwater relations and evapotranspiration in the Okavango Swamp, Botswana. 3, 26 (Proc. Int. Symp. International Atomic Energy Agency, Neuherberg).	-19.3196	23.0074	900	BSh	10000	NA	0.71	-3.3	250000	-5.64868	-32.2211	717.375	21.0792	1.25882	0.503671	2.32589	19640	2242.12	4.98467	75.6722	56.8302	0
745	N37	2008	Gibson et al. 2017 (https://doi.org/10.1016/j.jhydrol.2016.11.016)	50.18	-86.55	299	Dfb	10.96	NA	-11.43	-88.42	270.778	-14.3017	-104.01	773.955	-0.23347	0.646282	1.07548	2.94016	11877.1	686.654	0.13947	23.418	46.1041	117
746	P39	2008	Gibson et al. 2017 (https://doi.org/10.1016/j.jhydrol.2016.11.016)	48.3	-85.4	535	Dfb	0.06	NA	-8.14	-66.68	1.52377	-12.9686	-92.7299	880.667	0.897222	0.658611	1.00981	3.61389	12009.4	710.333	0.325316	28.7198	45.0797	42
747	P50	2008	Gibson et al. 2017 (https://doi.org/10.1016/j.jhydrol.2016.11.016)	48.06	-85.01	409	Dfb	0.12	NA	-9.59	-67.89	2.94124	-12.576	-89.5735	927.25	1.48125	0.675625	0.993278	3.52292	12072	718.25	0.347021	19.703	58.6352	162
748	Ngangla Ringco Lake	2009	Yuan et al. 2011 (doi:10.1007/S10933-011-9540-Y)	31.444	83.368	4724	EH	498	NA	-4.22	-56.6	12436.8	-12.6943	-90.531	168.295	-3.45089	0.239578	0.505459	3.77047	16467.8	988.44	12.4285	86.5727	16.121	156
749	Fountain Lake	1998	United States Geological Survey	33.6012	-111.714	474.269	BWh	0.13	NA	-7.97	-72.7	3.26695	-7.66161	-52.4213	322.2	21.3783	0.867333	0.34072	2.76167	19640.8	2688.6	3.68953	70.6392	24.3409	0
750	Haskell Lake	2016-2017	United States Geological Survey	45.9083	-89.9168	478	Dfb	0.39	NA	-8.88	-65.7	9.80385	-10.629	-74.3311	819.706	4.29314	0.772745	0.930612	3.24706	12270.6	886.733	0.209441	18.9201	62.1261	126
751	Raleigh Lake	1999-2000	United States Geological Survey	28.1067	-82.5834	1.32283	Cfa	0.08	NA	2.63	11.25	1.98889	-3.36845	-16.9721	1303.33	22.2611	2.00694	0.747018	3.20833	17333.7	1771.67	3.89347	103.189	28.3147	38
752	O21	2008	Gibson et al. 2017 (https://doi.org/10.1016/j.jhydrol.2016.11.016)	49.79	-83.86	238	Dfb	0.26	NA	-10.97	-84.9	6.16907	-14.2322	-103.137	826.364	0.309849	0.649924	1.03971	2.78182	11879.2	735.636	0.0418814	18.1677	49.8699	89
753	P56	2008	Gibson et al. 2017 (https://doi.org/10.1016/j.jhydrol.2016.11.016)	48.36	-85.73	491	Dfb	0.14	NA	-11.44	-81.84	3.38234	-12.9428	-92.4912	877.4	1.18	0.662167	0.994793	3.735	12021.7	723	0.304657	28.8418	46.5595	46
754	P64	2008	Gibson et al. 2017 (https://doi.org/10.1016/j.jhydrol.2016.11.016)	48.44	-85.49	438	Dfb	0.53	NA	-10.69	-80.43	12.6059	-13.0371	-93.2272	859.955	1.02652	0.665227	1.01049	3.50492	12010.8	717.304	0.347021	19.703	58.6352	46
755	Ahveroinen	2013	Isokangas et al 2015 (doi: 10.5194/hess-19-1247-2015)	64.6026	26.4884	100	Dfb	0.003	3.6	-8.3	-70.6	0.071084	-14.5885	-108.618	586.902	1.45833	0.613354	0.903214	2.58354	8336.24	595	-1.80943	1.47477	33.6457	49
756	Unknown Lake 9	2016-2018	Cluett &Thomas 2020 (doi: 10.1007/s10933-020-00114-4)	66.9507	-50.397	302	ET	5.93	NA	-11.9974	-113.289	143.482	-13.5904	-101.108	230.354	-5.44473	0.363905	0.89226	3.06553	8646.7	518.866	-3.26336	15.6828	12.69	118
757	Yoda Lake	2005	IAEA	6.25093	81.2997	13	Af	3.6	NA	0.12	-1.36	86.4197	-3.52389	-17.867	997.77	27.2712	2.77676	0.766273	2.58242	19133.2	1882.87	0.23706	25.9165	127.565	51
758	Urrahang Lake	2011-2012	Hoogewerff et al. 2019 (doi:10.1080/10256016)	58.3431	-6.57651	30	Cfb	0.88	NA	-4.73	-32.6	21.0044	-7.0241	-46.6982	1341.82	8.01742	0.92053	0.857089	6.58958	8216.34	606.783	NA	NA	NA	15
759	Harwood Mill Reservoir	2002	United States Geological Survey	37.1379	-76.4608	5	Cfa	1	NA	-0.875	-11	23.5176	-5.3549	-30.2817	1187.91	15.1336	1.32657	0.771308	3.29706	14714.6	1411.2	2.86862	73.8285	30.3533	7
760	Hernando Lake	2011-2012	United States Geological Survey	28.9025	-82.3748	12	Cfa	1.94	NA	2.075	10.35	45.6077	-3.61992	-18.9341	1340.83	21.2999	1.91723	0.756789	2.85517	17049.3	1709.14	0.903991	56.3499	80.3971	7
761	Trumble Pond	1995	United States Geological Survey	33.7667	-117.186	432.816	BSk	0.08	NA	-6.64	-54.2	1.88391	-7.0345	-47.0889	330	18.0417	1	0.48325	2.88333	18340.1	2263	7.32285	84.8608	20.0736	4
762	Laguna Colorada	1970, 1986, 2000	IAEA	-22.2108	-67.7957	4278	Cwc	60	0.35	-4.3	-56	1376.5	-16.9814	-122.802	81.3061	2.67862	0.243619	0.328808	5.08354	19978.1	1912.49	72.0739	143.417	7.88339	29
763	Kolmonen 2	2013	Isokangas et al 2015 (doi: 10.5194/hess-19-1247-2015)	64.5612	26.5067	100	Dfb	0.001	3.9	-6.8	-64.9	0.022843	-14.618	-108.88	592	1.40833	0.611667	0.903969	2.59167	8342.34	594	-1.21866	1.93932	33.2779	17
764	Naivasha Lake	1991-1995	IAEA	-0.768192	36.3496	1884	Csb	139	6	5.155	29.4	3226.75	-0.883065	4.4265	924.497	14.3004	1.23872	0.760022	2.27101	16533.4	1370.97	2.54508	100.697	44.3244	87
765	Turkana Lake	1993	IAEA	2.84	36.48	360	BSh	6405	30	5.46	39.8	149000	-1.67043	-1.23479	932.788	23.0844	1.79648	0.636095	1.93975	19670	2054.59	3.2828	82.5712	57.0284	59
766	Timah Tasoh Lake	2004	IAEA	6.59556	100.233	26	Am	13	NA	-3.005	-19.705	297.425	-6.8015	-42.7175	1961.84	26.8627	2.81846	0.796654	1.67001	17530.8	1659.7	0.309665	30.4715	104.733	7
767	Skerrols Lake	2011-2012	Hoogewerff et al. 2019 (doi:10.1080/10256016)	55.792	-6.24282	26	Cfb	0.28	NA	-4.17	-28	6.46194	-7.24048	-49.5643	1532.83	9.46111	0.942569	0.795932	6.28333	8765.16	763.583	-0.367915	-0.309183	61.2108	6
768	Clinch Lake	1999-2000	United States Geological Survey	27.7545	-81.5401	30.48	Cfa	4.93	NA	1.885	10.5	113.47	-3.18981	-15.6622	1247.25	22.3989	1.98408	0.732344	2.81002	17326.8	1766.56	0.68641	47.8506	76.3537	148
769	Freezeout Lake	1991-1992	United States Geological Survey	47.6722	-112.029	1149.1	BSk	14.34	NA	-6.9	-74.5	329.766	-14.566	-109.231	304.267	7.72554	0.5551	0.527225	4.19697	13768.8	1463.6	-0.353635	27.9459	37.4932	17
770	Lucile Lake	2005	United States Geological Survey	61.5775	-149.463	96.9264	Dsc	1.5	NA	-11.93	-108	34.5135	-15.7572	-122.683	537.488	1.98363	0.611706	0.867529	2.81657	8227.38	619.262	10.4819	-3.59826	26.2111	12
771	Salton Sea	1988-1989	United States Geological Survey	33.2073	-115.613	-68.8848	BWh	879.08	9	-0.75	-32.5	19962.9	-6.85713	-45.9106	162.789	20.781	0.96244	0.392211	3.07591	19233.3	2594.21	14.6892	82.2913	15.9198	77
772	Grand Lake	1966	IAEA	45.9512	-66.0181	2	Dfb	174	NA	NA	-72	3816.65	-10.9615	-75.3488	1108.81	4.96967	0.822789	0.945086	3.17789	12333.3	821.91	0.269721	19.7682	55.2976	47
773	N28	2008	Gibson et al. 2017 (https://doi.org/10.1016/j.jhydrol.2016.11.016)	50.27	-86.55	305	Dfb	0.53	NA	-10.15	-82.18	11.5742	-14.379	-104.714	773.619	-0.336111	0.642619	1.07741	2.88175	11869.3	686.364	0.0767109	22.8048	45.8976	114
774	Huttunen	2013	Isokangas et al 2015 (doi: 10.5194/hess-19-1247-2015)	64.5064	26.6888	100	Dfb	0.001	3.7	-7.5	-66.9	0.022208	-14.5768	-108.599	585	1.61667	0.620833	0.903904	2.65833	8352.83	596	-1.21866	1.93932	33.2779	1
775	Alau Dam reservoir	2002	IAEA	11.7238	13.2843	320	BSh	24	NA	5.22	26.05	522.057	-3.75363	-20.8743	611.316	27.475	1.64987	0.449894	2.41465	19870.8	2635.27	8.65245	64.21	54.9644	7
776	Vuolep Njakajaure	2006	Jonsson, C. E., Leng, M. J., Rosqvist, G. C., Seibert, J., & Arrowsmith, C. (2009). Stable oxygen and hydrogen isotopes in sub-Arctic lake waters from northern Sweden. Journal of Hydrology, 376(1-2), 143-151.	68.3584	18.7819	409	Dfb	0.13	NA	-9.63	-102.5	2.79114	-13.4488	-100.944	352.714	-0.746429	0.502619	0.868296	2.52619	7854.46	561	-4.98863	3.76321	11.9894	116
777	Kitagata Lake	1993, 2002	IAEA	-0.06	29.98	915	Cfb	0.69	NA	5.42	38.3	15.4804	-2.76065	-10.2012	980.056	22.5926	2.01449	0.734867	1.95648	16137.7	1551.06	0.715424	51.2151	85.1082	105
778	Viola Lake	1999-2000	United States Geological Survey	27.6159	-81.4948	20	Cfa	0.27	NA	1.185	6.1	5.99325	-3.1148	-15.0874	1218.29	22.4893	1.99524	0.732425	2.79881	17152	1768.14	0.675215	48.0744	77.8284	32
779	L10	2008	Gibson et al. 2017 (https://doi.org/10.1016/j.jhydrol.2016.11.016)	49.82	-91.13	436	Dfb	0.04	NA	-10.17	-76.8	0.839368	-14.2686	-104.107	736.225	0.718267	0.660486	1.02584	2.74547	11911.9	776	0.0482117	21.5396	47.8481	422
780	M52	2008	Gibson et al. 2017 (https://doi.org/10.1016/j.jhydrol.2016.11.016)	48.72	-91.62	431	Dfb	0.53	NA	-8.44	-69.23	11.2986	-13.243	-95.8129	775.474	2.01228	0.682061	0.965329	2.60307	11988.3	818.7	-0.852555	14.8499	50.88	96
781	Pawa Co Lake	2009	Yuan et al. 2011 (doi:10.1007/S10933-011-9540-Y)	31.234	85.03	4636	EH	116	NA	-6.87	-75.9	2464.39	-11.7575	-82.6902	125.081	-1.81058	0.242153	0.452319	3.759	16601.9	1125.75	16.2945	84.8319	20.2901	53
782	Holma Lake	2013	Isokangas et al 2015 (doi: 10.5194/hess-19-1247-2015)	64.6021	26.4195	100	Dfb	0.02	1.3	-11.1	-84.8	0.412048	-14.5872	-108.603	585.259	1.44412	0.614199	0.905382	2.575	8321.77	592.393	-1.80943	1.47477	33.6457	49
783	Kissalampi	2013	Isokangas et al 2015 (doi: 10.5194/hess-19-1247-2015)	64.5382	26.5776	100	Dfb	0.001	0.2	-5.6	-57.1	0.020901	-14.5978	-108.737	590	1.43333	0.615	0.907265	2.61667	8342.25	591	-1.21866	1.93932	33.2779	17
784	Kuikkalampi	2013	Isokangas et al 2015 (doi: 10.5194/hess-19-1247-2015)	64.5891	26.4356	100	Dfb	0.001	1.9	-7.2	-66.6	0.021143	-14.5916	-108.647	586	1.43333	0.614167	0.906035	2.58333	8323.75	593	-1.80943	1.47477	33.6457	49
785	Baringo Lake	1991-1993	IAEA	0.58	36.1	1000	Aw	314	1	10.61	57.4	6575.08	-0.802806	5.08048	909.776	19.0212	1.4643	0.665502	2.33786	18543.1	1767.89	2.06443	96.9596	59.5131	32
786	Zurich Lake	2002	Luz B. & Barkan E. Variations of 17O/16O and 18O/16O in meteoric waters. Geochim. Cosmochim. Acta 74, 6276-6286 (2010).	47.2225	8.7527	406	Cfb	88.7	49	-10.3	NA	1831.33	-10.5524	-76.1196	1593.81	5.60143	0.741987	0.815626	3.02154	12223.7	848.505	-5.20746	10.901	37.7177	28
787	Leiniscal Lake	2011-2012	Hoogewerff et al. 2019 (doi:10.1080/10256016)	58.1736	-6.47392	64	Cfb	0.16	NA	-3.22	-27.5	3.40933	-7.01779	-46.6341	1373.17	8.06528	0.91875	0.85265	6.64167	8184.36	611.833	-0.251966	8.20715	46.0647	29
788	Little Van Lake	1999-2000	United States Geological Survey	28.11	-81.7829	32.528	Cfa	0.06	NA	0.65	1.95	1.24771	-3.2973	-16.4902	1248.62	22.304	1.95879	0.727193	2.81667	17298	1767.96	1.1713	61.259	60.3256	250
789	Panasoffkee Lake	2007-2008	United States Geological Survey	28.8231	-82.1331	12.192	Cfa	13.62	NA	0.445	0.995	287.242	-3.48644	-17.9472	1290.51	21.4124	1.91275	0.749831	2.63691	17174.3	1707.83	0.924589	56.9489	79.5256	176
790	SNAKE POND, SANDWICH SD-SNAPD-0006	2014-2015	United States Geological Survey	41.6793	-70.5181	12	Cfa	0.35	NA	-3.125	-24.8	7.28477	-6.98849	-43.2369	1192.78	9.94907	1.02685	0.839152	4.7463	13225.8	1087.44	NA	NA	NA	25
791	Guri reservoir	2001-2002	IAEA	7.70968	-62.9577	309	Aw	4250	NA	-3.535	-20.7	87197.9	-4.51624	-26.4872	2355.17	24.3465	2.36933	0.777551	1.81871	17373.1	1623.86	0.396445	41.9146	115.311	47
792	Lago Burmeister	1998	Stern & Blisniuk 2002 (doi:10.1029/2002JD002509)	-47.9504	-72.1212	892	Cfb	12.5	NA	-13.6	-99.95	249.337	-18.5819	-139.86	474.327	2.97435	0.410966	0.543153	8.44048	9123.68	1044.12	-0.451259	27.7166	19.6159	85
793	L33	2008	Gibson et al. 2017 (https://doi.org/10.1016/j.jhydrol.2016.11.016)	49.7	-91.46	419	Dfb	0.05	NA	-10.34	-76.33	0.991903	-14.1773	-103.432	764.292	1.11442	0.672566	1.01519	2.75815	11934.5	781.551	0.0098663	20.4685	48.6985	82
794	O27	2008	Gibson et al. 2017 (https://doi.org/10.1016/j.jhydrol.2016.11.016)	49.92	-83.81	233	Dfb	2.27	NA	-9.24	-76.07	46.0392	-14.3178	-103.879	824.634	0.231199	0.646291	1.0398	2.77134	11866.7	734.134	-0.00678646	17.6812	50.1123	17
795	P73	2008	Gibson et al. 2017 (https://doi.org/10.1016/j.jhydrol.2016.11.016)	48.27	-84.99	417	Dfb	7.03	NA	-10.28	-79.45	143.347	-13.1433	-93.9547	875.66	1.06127	0.667554	1.01149	3.31191	12031.7	718.831	0.313865	28.1915	47.279	137
796	Zhari Namco Lake	2009	Yuan et al. 2011 (doi:10.1007/S10933-011-9540-Y)	31.078	85.406	4624	EH	1000	NA	-6.67	-75.2	20086.1	-11.7841	-82.7403	155.3	-1.3389	0.272087	0.490895	3.85021	16730.2	1113.46	12.8194	84.4207	21.3285	53
797	Paijanne Lake	2013	Isokangas et al 2015 (doi: 10.5194/hess-19-1247-2015)	61.836	25.4838	50	Dfb	1080	16	NA	-55	21870.5	-13.8158	-102.759	612.573	3.13594	0.680977	0.889768	2.69556	8736.83	631.374	1.66624	5.87002	38.139	202
798	Doroninskoe Lake	2015-2017	Borzenko 2019 (doi:10.1134/S1028334X19090134)	51.238	112.238	780	Dwb	4.5	NA	-5.15	-57.4	91.4013	-14.3135	-108.492	359.64	-1.44543	0.47564	0.864885	2.62703	12815.3	921.622	-0.0902264	21.0187	37.5006	11
799	Lucern Lake	2002	Luz B. & Barkan E. Variations of 17O/16O and 18O/16O in meteoric waters. Geochim. Cosmochim. Acta 74, 6276-6286 (2010).	47.0136	8.4372	434	Cfb	113.6	104	-12.7	NA	2233.16	-11.0239	-80.09	1538.7	4.1396	0.67203	0.818089	3.55702	12660.3	825.306	0.299842	21.0904	39.5301	47
800	Jackson Lake	2010-2011	Jasechko et al. 2013 (doi.org/10.1038/nature11983)	43.8928	-110.675	2064	Cfa	103	NA	-17.93	-137.9	2093.23	-16.3085	-121.795	674.626	0.43803	0.416436	0.660031	3.45434	14547.3	1074.88	1.04484	43.2099	35.5692	NA
801	Merrywater Lake	1999-2000	United States Geological Survey	28.1222	-82.487	5	Cfa	0.11	NA	2.665	10.9	2.2457	-3.38074	-17.0726	1299	22.275	1.9925	0.741014	3.03333	17298.1	1763	1.58952	78.181	55.5687	24
802	Rock Lake	1998	United States Geological Survey	48.0633	-115.632	1510	Dsc	0.19	NA	-13.94	-103	3.84988	-16.3671	-122.407	867.714	2.35119	0.500714	0.691736	3.25357	13018.9	950.857	-0.0907187	21.4298	43.3409	10
803	Saddlebag Lake	1999-2000	United States Geological Survey	27.8984	-81.4642	20	Cfa	0.56	NA	1.52	6.95	11.0861	-3.16506	-15.4903	1237.83	22.4139	1.98139	0.730683	2.87153	17175.8	1765.38	0.823111	53.6738	72.0631	71
804	Kaptai Lake	1979-1980	IAEA	22.653	92.1658	14	Am	583	30	-5.31	-34.1	10800.9	-5.56151	-34.3973	2676.64	24.3896	2.39895	0.785242	1.04741	18196.5	1585.26	0.360243	30.4858	97.3407	29
805	L13	2008	Gibson et al. 2017 (https://doi.org/10.1016/j.jhydrol.2016.11.016)	49.65	-91.97	433	Dfb	0.06	NA	-9.32	-76.2	1.14913	-14.1288	-103.175	774.667	1.29722	0.684167	1.01922	2.85833	11951.6	777.333	0.0416153	20.597	49.2029	241
806	P49	2008	Gibson et al. 2017 (https://doi.org/10.1016/j.jhydrol.2016.11.016)	48.13	-85.58	440	Dfb	0.16	NA	-8.17	-64.59	2.97732	-12.4639	-88.7614	880.75	1.66667	0.678125	0.983787	3.82292	12063.9	731.8	0.347021	19.703	58.6352	9
807	P66	2008	Gibson et al. 2017 (https://doi.org/10.1016/j.jhydrol.2016.11.016)	48.32	-85.33	462	Dfb	1.2	NA	-10.49	-80.17	23.1348	-12.9609	-92.643	868.743	0.996905	0.663905	1.01064	3.52238	12022	710.171	0.327873	29.0586	45.645	42
808	Q51	2008	Gibson et al. 2017 (https://doi.org/10.1016/j.jhydrol.2016.11.016)	47.68	-84.19	478	Dfb	0.11	NA	-9.58	-76.58	2.09882	-12.9763	-92.1464	1075	1.58833	0.676	0.986226	3.50667	12099.4	739.8	0.347021	19.703	58.6352	72
809	Bam Co Lake	2009	Yuan et al. 2011 (doi:10.1007/S10933-011-9540-Y)	31.362	90.635	4576	EH	251	NA	-6.92	-70.9	4802.54	-11.6079	-81.5982	422.3	-1.42003	0.314793	0.571339	3.65138	16909.5	1124.89	16.0365	73.7459	28.2575	122
810	Pung Co Lake	2009	Yuan et al. 2011 (doi:10.1007/S10933-011-9540-Y)	31.396	90.933	4541	EH	176	NA	-4.85	-60.9	3307.46	-11.8869	-83.9857	430.141	-1.94145	0.314637	0.593413	3.55643	16809.4	1072.11	9.75079	70.41	31.9588	81
811	Embalse hidraulico cubana	2008	IAEA	21.5326	-77.6948	50	Aw	4.5	NA	-0.52	-3.54	86.2944	-2.05229	-7.24256	1371.35	25.3348	2.51833	0.779108	2.74773	20058	1884.97	0.59982	47.3444	91.6291	NA
812	Tirba Lake	2002	IAEA	10.8253	36.8437	2500	Cwb	0.45	NA	6.33	44.6	8.62673	-1.38074	2.89227	1774.3	16.8975	1.23567	0.641888	1.42417	18654.8	1701.9	2.33221	71.5223	52.492	2
813	Kotalampi	2013	Isokangas et al 2015 (doi: 10.5194/hess-19-1247-2015)	64.5978	26.4605	100	Dfb	0.03	1	-11.2	-86.3	0.557384	-14.5868	-108.602	588.673	1.43333	0.614023	0.905823	2.58333	8318.1	591.169	-1.80943	1.47477	33.6457	49
814	Soppisenlampi	2013	Isokangas et al 2015 (doi: 10.5194/hess-19-1247-2015)	64.5941	26.4868	100	Dfb	0.001	4.4	-7.3	-67.1	0.019159	-14.5956	-108.683	585	1.45	0.613333	0.903724	2.59167	8344.83	595	-1.80943	1.47477	33.6457	49
815	Monte Galan Lake	1994, 1997, 2005	IAEA	12.4386	-86.5767	59	Aw	0.9	NA	-0.715	-13.185	17.0552	-4.56196	-27.2501	1471.15	26.2717	2.51925	0.737307	2.43625	21112.4	2065.6	1.44468	74.0448	86.5982	43
816	Casiri Lake	1999	IAEA	-17.4252	-69.8109	4800	BWk	1	NA	-11.575	-89.89	18.8698	-17.9541	-131.466	419	0.941667	0.257765	0.393951	3.1803	17486.4	1426	5.53479	133.048	29.6241	2
817	Muhazi Lake	2011	IAEA	-1.84893	30.4787	1443	Aw	33	10	3.92	24.05	631.507	-3.20927	-13.9612	946.938	19.8896	1.75202	0.754402	2.014	15684.2	1443.45	1.07163	57.9178	68.0077	18
818	Lake 865	1999, 2006	Jonsson, C. E., Leng, M. J., Rosqvist, G. C., Seibert, J., & Arrowsmith, C. (2009). Stable oxygen and hydrogen isotopes in sub-Arctic lake waters from northern Sweden. Journal of Hydrology, 376(1-2), 143-151.	68.3114	19.0818	865	Dfb	0.1	NA	-13.69	-98.35	1.91799	-13.8419	-104.029	549.167	-2.50139	0.469583	0.923107	2.99722	7685.36	450.667	-5.20042	3.65637	12.3232	116
819	Ashumet pond	2013-2017	United States Geological Survey	41.6343	-70.5315	10	Cfa	0.87	NA	-5.17	-34.9	16.6674	-6.91596	-42.6509	1187.73	10.0763	1.03452	0.838245	4.82692	13226.3	1092.42	NA	NA	NA	25
820	Laginita Lake	1997	United States Geological Survey	37.423	-122.174	41.148	Csb	0.12	0.5	-3.7	-29.1	2.27209	-6.65523	-44.67	511	14.6646	1.14562	0.686541	3.83333	16679.3	1561.5	4.60979	88.1593	21.8293	0
821	Pioneer Lake	1999-2000	United States Geological Survey	27.6195	-81.4942	20	Cfa	0.32	NA	1.73	9.35	5.99325	-3.1148	-15.0874	1218.29	22.4893	1.99524	0.732425	2.79881	17152	1768.14	0.675215	48.0744	77.8284	32
822	Lago Belgrano	1998	Stern & Blisniuk 2002 (doi:10.1029/2002JD002509)	-47.8324	-72.1269	866	Cfb	50	NA	-12.7	-98.55	883.566	-18.4988	-139.155	474.188	3.05183	0.425384	0.55913	8.32557	9984.02	1054.47	-56.6949	28.3799	21.1246	85
823	M53	2008	Gibson et al. 2017 (https://doi.org/10.1016/j.jhydrol.2016.11.016)	48.68	-91.56	450	Dfb	0.33	NA	-8.54	-71.77	6.035	-13.1395	-95.033	768	2.06917	0.682	0.961328	2.60667	12016.5	815.833	-0.852555	14.8499	50.88	300
824	O20	2008	Gibson et al. 2017 (https://doi.org/10.1016/j.jhydrol.2016.11.016)	49.99	-83.87	197	Dfb	0.22	NA	-8.98	-77.49	3.86099	-14.3457	-104.124	813.5	0.344444	0.649444	1.03634	2.75278	11871.8	743.714	-0.00678646	17.6812	50.1123	17
825	Embalse Maximo	2008	IAEA	21.567	-77.732	50	Aw	13	NA	-1.325	-6.94	233.098	-2.07988	-7.45723	1385	25.2416	2.5102	0.780912	2.72463	20038.1	1877.73	0.618132	49.6364	89.0205	18
826	Laguna de Oviedo	1984	IAEA	17.7988	-71.3631	2	Aw	25	1	2.14	15.1	446.23	-1.93582	-6.23027	917.766	25.6518	2.35533	0.715091	2.61502	19110.6	1964.03	1.72852	91.4459	84.2176	27
827	Quarun Lake	1977	IAEA	29.455	30.6053	-45	BWh	233	5	7.36	46.4	4195.85	-3.68229	-16.9986	12.8144	21.4211	1.32003	0.517201	2.92897	20706.3	2436.37	82.7517	86.9052	2.71497	116
828	Zengena Lake	2001-2005	Kebede et al 2009	10.9111	36.9615	2500	Cwb	0.5	70	5.89	40.53	9.16127	-0.875109	7.87849	1920.9	15.005	1.10075	0.645328	1.19917	18484.6	1571.45	2.33221	71.5223	52.492	2
829	Pasko	2013	Isokangas et al 2015 (doi: 10.5194/hess-19-1247-2015)	64.5991	26.4307	100	Dfb	0.001	0.2	-10.6	-83.3	0.017871	-14.585	-108.585	587	1.43333	0.614167	0.906035	2.58333	8318	590	-1.80943	1.47477	33.6457	49
830	Vaulujarvi	2013	Isokangas et al 2015 (doi: 10.5194/hess-19-1247-2015)	64.585	26.4837	100	Dfb	0.01	4.8	-7.6	-66.7	0.180216	-14.5929	-108.663	586.32	1.45155	0.613805	0.904319	2.58975	8350.31	595.665	-1.80943	1.47477	33.6457	NA
831	Unknown Lake 26	2016-2018	Cluett &Thomas 2020 (doi: 10.1007/s10933-020-00114-4)	66.9984	-51.0142	170	ET	2.09	NA	-8.02353	-89.6302	37.7382	-14.8828	-112.483	222	-5.3421	0.373217	0.907985	3.68601	8709.2	527.887	-8.37288	14.7733	12.7088	64
832	Baikal Lake	1991-1992	Seal, R. R. & Shanks, W. C. Oxygen and hydrogen isotope systematics of Lake Baikal, Siberia: implications for paleoclimate studies. Limnol. Oceanogr. 43, 1251-1261 (1998).	53.5	108	455	Dwb	31722	744	-15.85	-123.1	569000	-15.226	-116.115	355.662	-2.83542	0.453888	0.914662	2.2173	12669	810.913	0.64164	27.896	28.9529	66
833	Ladoga Lake	2008, 2014	Jasechko et al. 2013/Luz B. & Barkan E. Variations of 17O/16O and 18O/16O in meteoric waters. Geochim. Cosmochim. Acta 74, 6276-6286 (2010).	60.8665	31.5104	5	Dfb	17700	51	-10.31	-76.4	325000	-13.7745	-102.206	650.767	3.36369	0.693024	0.89104	2.9288	9135.34	677.73	-4.78404	1.84978	41.4751	151
834	Saks'ke Lake	1969	IAEA	45.1203	33.5642	0	Cfa	9.7	0.6	-6.1	-29	173.808	-8.55754	-56.3981	461.063	11.8622	1.03183	0.742477	3.64321	12871.9	1165.02	0.725572	36.3671	50.2119	78
835	Benton Lake	1991-1995	United States Geological Survey	47.655	-111.352	1104.9	BSk	21.37	0.5	-9.5	-91.25	388.557	-14.2162	-106.419	358.253	6.84635	0.572273	0.577255	4.38722	13844	1452.88	-0.353635	27.9459	37.4932	5
836	Devils Lake	1990	United States Geological Survey	48.0297	-98.9565	475.24	Dfb	454.83	NA	-4.1	-47.75	8286.85	-11.4383	-82.649	444.579	3.46369	0.717066	0.915462	4.65714	12822.9	1005.85	-3.02353	12.8336	51.4236	64
837	Tennesse Lake	1999-2000	United States Geological Survey	28.1442	-81.8154	32.528	Cfa	0.45	NA	1.91	9.55	8.17274	-3.30172	-16.5241	1248.2	22.3125	1.95667	0.726029	2.8125	17161.8	1763.4	1.1713	61.259	60.3256	250
838	Mar Chiquita Lake	1995	IAEA	-30.9067	-62.6818	71	Cwa	7900	5	3.2	18	130000	-5.30454	-30.9033	740.36	18.5724	1.47181	0.687953	3.30024	16888.4	1758.15	2.09678	64.9929	54.9339	71
839	L06	2008	Gibson et al. 2017 (https://doi.org/10.1016/j.jhydrol.2016.11.016)	49.67	-91.39	407	Dfb	0.04	NA	-9.01	-73.08	0.696987	-14.1871	-103.454	759.816	1.09167	0.67484	1.0203	2.725	11914.9	777.536	0.0630753	21.7214	48.2154	82
840	Okanagan	2006-2008	Wassenaar, L. I., P. Athanasopoulos, and M. J. Hendry. Isotope hydrology of precipitation, surface and ground waters in the Okanagan Valley, British Columbia, Canada. Journal of Hydrology 411.1-2 (2011): 37-48.	49.78	-119.73	345	Dfb	344	76	-11.6	-102.5	5915	-16.6052	-126.045	574.943	4.81961	0.634133	0.736058	2.37679	12560.6	958.678	-0.749792	19.8894	46.2502	82
841	P36	2008	Gibson et al. 2017 (https://doi.org/10.1016/j.jhydrol.2016.11.016)	48.36	-85.9	510	Dfb	0.05	NA	-11.72	-80.42	0.846862	-12.9021	-92.1621	882.703	1.25946	0.660017	0.985913	3.83418	12021.9	737.993	0.316469	29.1311	46.7557	13
842	P37	2008	Gibson et al. 2017 (https://doi.org/10.1016/j.jhydrol.2016.11.016)	48.2	-85.17	420	Dfb	0.07	NA	-8.82	-65.46	1.21693	-12.8186	-91.4305	887.5	1.35417	0.674167	1.00022	3.50417	12060.6	728	0.347021	19.703	58.6352	31
843	Garing Co Lake	2009	Yuan et al. 2011 (doi:10.1007/S10933-011-9540-Y)	30.805	84.975	4665	EH	62	NA	-19.85	-152.8	1054.69	-11.4561	-80.1285	149.621	-0.0494073	0.305705	0.501963	3.642	16878.1	1169.44	10.9387	86.1124	22.1968	103
844	Yamdrok Co Lake	2009	Yuan et al. 2011 (doi:10.1007/S10933-011-9540-Y)	28.78	90.613	4458	EH	555	NA	-5.48	-68	9266.53	-16.9455	-124.335	297.328	-0.712458	0.312968	0.539325	3.62053	16994.4	1124.8	16.5626	84.7383	41.0182	238
845	Youbu Co Lake	2009	Yuan et al. 2011 (doi:10.1007/S10933-011-9540-Y)	30.823	84.822	4664	EH	64	NA	-4.37	-65.6	1054.69	-11.4561	-80.1285	149.621	-0.0494073	0.305705	0.501963	3.642	16878.1	1169.44	10.9387	86.1124	22.1968	103
846	Ziway Lake	1988, 2003, 2005	Gizaw 1989/IAEA/Kebede et al 2009	7.94	38.73	2266	Cwb	442	2.5	6.64	47.6	7272.19	-1.30994	3.26865	1009.83	15.8183	1.22522	0.681764	1.36249	19964	1720.56	1.33117	65.8415	72.4664	56
847	Burabay Lake	2016	Yapiev et al. 2020 (https://doi.org/10.1016/j.ejrh.2019.100644)	53.0879	70.2882	323	Dfb	10	3.1	-5.6	-56.3	168.237	-14.4536	-108.694	316.305	1.448	0.565099	0.832772	3.85023	11568.4	951.304	-1.05327	14.8626	30.939	121
848	Shchuchye Lake	2015-2016	Ala-aho et al. 2017 (doi: 10.5285/ca17e364-638d-4949-befb-b18b3770aec6)	57.1283	84.606	83	Dfb	0.159249	NA	-14.25	-115.1	2.6514	-16.1977	-122.976	498	0.21	0.593333	0.956069	3.06667	11141.6	784.4	-3.76959	1.59155	43.8663	2
849	Hickory Lake	1999-2000	United States Geological Survey	27.7006	-81.5356	20	Cfa	0.43	NA	1.475	6.6	7.41539	-3.15457	-15.3909	1235	22.4183	1.98975	0.733568	2.80833	17221.1	1767.2	0.640354	46.255	78.9867	148
850	Juanita Lake	1998-2000	United States Geological Survey	28.1158	-82.5895	1.32283	Cfa	0.09	NA	2.74	11.9	1.5501	-3.37895	-17.054	1306.7	22.2121	2.00337	0.747916	3.15939	17318.4	1763.5	3.89347	103.189	28.3147	38
851	Little Rock Lake	1988	United States Geological Survey	45.9991	-89.6993	495	Dfb	0.18	NA	-3.975	NA	3.0792	-10.7155	-74.9667	814.5	4.10972	0.766111	0.934577	3.34028	12253.2	879.667	0.214162	20.361	61.3046	152
852	Minister Pond	2014-2015	United States Geological Survey	41.841	-69.9788	0	Cfa	0.05	NA	-1.58	-18.35	0.832781	-6.84929	-42.2583	1089.61	9.64936	1.03079	0.85948	5.4316	13191.9	1027.88	NA	NA	NA	23
853	Lago Posadas	1998	Stern & Blisniuk 2002 (doi:10.1029/2002JD002509)	-47.5235	-71.803	160	BSk	45.3	NA	-10.3	-85.3	740.351	-16.0396	-120.131	325.543	5.18486	0.505376	0.571854	7.76667	11024.4	1203.77	-18.4972	45.5604	30.4727	51
854	Greenly Lake	1999	Dutkiewicz et al.2000	-34.3334	135.42	31	Csb	22	4	-0.56	-0.2	358.797	-4.76665	-25.0723	504.165	16.2657	1.21997	0.659722	4.62379	18338.3	1791.46	2.70386	73.5102	34.9473	68
855	N20	2008	Gibson et al. 2017 (https://doi.org/10.1016/j.jhydrol.2016.11.016)	50.3	-86.32	315	Dfb	0.22	NA	-8.12	-71.66	3.53316	-14.4863	-105.591	770.167	-0.361111	0.641111	1.07684	2.80833	11880.9	695.833	0.00266551	21.6829	46.2547	114
856	N25	2008	Gibson et al. 2017 (https://doi.org/10.1016/j.jhydrol.2016.11.016)	50.29	-86.29	305	Dfb	0.26	NA	-10.17	-80.72	4.27659	-14.497	-105.658	771.286	-0.352381	0.641548	1.07689	2.78571	11874.8	694.714	0.00266551	21.6829	46.2547	75
857	Q24	2008	Gibson et al. 2017 (https://doi.org/10.1016/j.jhydrol.2016.11.016)	47.81	-84.78	375	Dfb	0.03	NA	-6.66	-59.46	0.468475	-12.3678	-87.6177	997.605	2.27119	0.694897	0.965488	3.49743	12170.5	761.802	0.347021	19.703	58.6352	58
858	Q44	2008	Gibson et al. 2017 (https://doi.org/10.1016/j.jhydrol.2016.11.016)	47.78	-84.15	464	Dfb	0.1	NA	-10.55	-77.73	1.58544	-13.0576	-92.7652	1027	1.64583	0.67875	0.986165	3.42083	12097.2	744.5	0.347021	19.703	58.6352	72
859	Q46	2008	Gibson et al. 2017 (https://doi.org/10.1016/j.jhydrol.2016.11.016)	47.56	-84.56	429	Dfb	0.21	NA	-8.82	-71.17	3.42242	-12.6726	-89.6875	1131	2.29722	0.6925	0.960374	3.58611	12084.1	775.667	0.347021	19.703	58.6352	33
860	Q65	2008	Gibson et al. 2017 (https://doi.org/10.1016/j.jhydrol.2016.11.016)	47.54	-84.08	462	Dfb	0.41	NA	-10.2	-79.83	6.34647	-13.0163	-92.2964	1091.22	1.94259	0.684352	0.973407	3.52037	12109.3	768.333	0.422782	31.6463	53.4854	28
861	Winnipeg Lake	2006-2010	IAEA	53.2208	-99.25	217	Dfb	24387	12	-9.74	-83.975	399000	-13.2938	-97.6286	586.443	2.03038	0.717992	1.01487	3.73709	12309	843.764	-0.852555	14.8499	50.88	172
862	Kongmu Co	2009	Yuan et al. 2011 (doi:10.1007/S10933-011-9540-Y)	29.004	90.394	4450	EH	38	NA	-16.61	-131.4	617.438	-17.7853	-131.052	267.972	-2.02239	0.291803	0.553648	3.81811	16912.4	1029.57	17.834	86.1369	37.6046	79
863	Awassa Lake	1999, 2001, 2005	IAEA/Kebede et al 2009	7.0899	38.4827	1708	Aw	88	11	7.92	54.5	1424.53	-1.46988	1.49823	1070.3	17.7899	1.39632	0.68555	1.48738	20124.9	1782.73	0.873912	53.3852	81.9651	101
864	Kinneret Lake	2007-2008	Luz B. & Barkan E. Variations of 17O/16O and 18O/16O in meteoric waters. Geochim. Cosmochim. Acta 74, 6276-6286 (2010).	32.8244	35.588	-212	Csa	166	25.6	-0.38	NA	2721.24	-5.63406	-28.8076	645.506	17.512	1.18247	0.59082	2.87489	18209	1905.25	37.5704	72.6184	12.1062	74
865	Salada Lake	1984-1986	IAEA	32.1964	-115.558	-10	BWh	407	2.5	-2.91	-46.95	6346.5	-5.95175	-38.7451	171.29	18.9814	1.12348	0.511876	2.48238	19210.3	2110.03	12.5215	83.8123	16.0635	189
866	Ba Lake	2011-2012	Hoogewerff et al. 2019 (doi:10.1080/10256016)	56.4811	-5.97735	18	Cfb	3.19	NA	-6.13	-45.7	49.6365	-7.44881	-51.0783	2307.37	8.42288	0.900654	0.815795	6.71495	8360.26	683.548	-0.661808	-7.55693	46.9619	12
867	Na Eilean Liath Lake	2011-2012	Hoogewerff et al. 2019 (doi:10.1080/10256016)	58.1193	-6.51535	32	Cfb	0.2	NA	-3.6	-27.9	3.10354	-6.95973	-46.1281	1375	8.19306	0.928472	0.854219	6.55	8213	607.167	-0.251966	8.20715	46.0647	29
868	Boat Lake	1999	United States Geological Survey	28.0422	-82.4851	5	Cfa	0.11	NA	1.62	6.6	1.74045	-3.31374	-16.5507	1279.52	22.5445	2.01479	0.737126	3.24322	17106.2	1785	1.83789	80.8769	52.6307	9
869	Carite Lago	1987	United States Geological Survey	18.0825	-66.1004	543.519	Af	1.238	NA	-2.3	-11.5	20.0072	-2.78644	-12.7909	1792.48	21.6438	2.11754	0.818433	3.50435	18522.8	1563.59	0.666855	56.9794	100.09	3
870	Taylor Lake, FL	1999	United States Geological Survey	28.1372	-82.612	7.74497	Cfa	0.15	NA	2.56	11.1	2.39668	-3.38412	-17.0928	1310.67	22.1889	2.00278	0.748752	3.15278	17320.6	1767.75	3.89347	103.189	28.3147	38
871	Vitus Lake	1992	United States Geological Survey	60.1431	-143.478	0	Dfc	97	NA	-13.85	NA	1588.52	-20.2375	-156.198	1765.68	-1.76994	0.475821	0.88613	2.51045	7925.41	471.102	83.0537	-0.743015	10.4494	61
872	Ibera Lake	2007	IAEA	-28.0833	-56.7053	79	Cfa	52	2	-1.65	-19	776.302	-5.1317	-28.1975	1531.16	21.0633	1.8629	0.746098	2.9141	16282.8	1612.3	0.338458	29.7023	99.8387	166
873	Tinaroo Dam	2018-2020	Analyses by Dr. Niels C. Munksgaard, James Cook University, Cairns, Australia	-17.1635	145.543	673	Cfa	35	NA	-4.26041	-26.773	532.619	-4.24364	-21.7108	2131.55	20.417	1.90019	0.791936	4.06635	19336.9	1758.94	0.7765	62.2072	86.4944	15
874	Kluane	2005	Brahney, J. Paleolimnology of Kluane Lake. 116 pp. (M.Sc. thesis, Simon Fraser University, Vancouver, British Columbia, Canada, 2007)	61.3177	-138.726	750	Dsb	409	NA	-22.58	-177.5	6281.12	-22.8664	-178.809	459.95	-5.65629	0.309534	0.771259	2.99658	8602.51	642.784	-30.2366	6.66975	19.1583	41
875	N15	2008	Gibson et al. 2017 (https://doi.org/10.1016/j.jhydrol.2016.11.016)	50.29	-86.62	300	Dfb	0.04	NA	-8.84	-77.69	0.594492	-14.4071	-104.967	777.324	-0.363349	0.642693	1.07967	2.89167	11856.9	672.5	0.0356468	22.4064	45.7584	112
876	P70	2008	Gibson et al. 2017 (https://doi.org/10.1016/j.jhydrol.2016.11.016)	48.41	-85.25	392	Dfb	8.7	NA	-9.82	-77.3	134.244	-13.0706	-93.4784	858.574	0.982553	0.663546	1.01114	3.45028	12001.7	716.692	0.347021	19.703	58.6352	72
877	Q47	2008	Gibson et al. 2017 (https://doi.org/10.1016/j.jhydrol.2016.11.016)	47.61	-84.2	485	Dfb	0.45	NA	-10.13	-73.73	6.85646	-13.0287	-92.46	1101.33	1.76319	0.678611	0.977709	3.53125	12088.3	753.583	0.347021	19.703	58.6352	26
878	Q55	2008	Gibson et al. 2017 (https://doi.org/10.1016/j.jhydrol.2016.11.016)	47.56	-84.68	331	Dfb	0.91	NA	-10.74	-79.4	13.5295	-12.4581	-88.0611	1096	2.48225	0.701485	0.960099	3.5808	12117.2	768.043	0.347021	19.703	58.6352	33
879	Yamdrok Lake	2009	Yuan et al. 2011 (doi:10.1007/S10933-011-9540-Y)	28.933	90.683	4441	BSk	638	30	-5.48	-68	9266.53	-16.9455	-124.335	297.328	-0.712458	0.312968	0.539325	3.62053	16994.4	1124.8	16.5626	84.7383	41.0182	238
880	Zige Tango Lake	2009	Yuan et al. 2011 (doi:10.1007/S10933-011-9540-Y)	32.039	90.809	4575	EH	233	NA	-6.07	-68	3504.58	-11.7553	-83.4004	426.167	-2.22819	0.303844	0.585331	3.79746	16893	1116.8	19.7028	72.2045	27.6864	116
881	Tumba Lake	2013-2014	IAEA	-0.6007	17.8052	74	Aw	500	3	-0.02	7.18	7246.25	-3.11424	-12.3288	1845.98	25.1162	2.69305	0.844069	1.03969	15245.2	1336.86	0.231174	26.4834	117.044	113
882	Discovery Bay	1972	IAEA	18.4601	-77.3812	1	Aw	0.1	NA	-2.9	-13.1	1.48151	-1.66902	-4.18169	1292.33	25.7056	2.64139	0.799386	3.34167	19817.4	1903.33	0.724765	67.3555	97.3844	0
883	Bukit Merah Lake	2000	IAEA	5.0325	100.654	9	Af	33	2.5	-7.12	-44.42	484.605	-7.59188	-48.3461	3062.87	26.2147	2.8203	0.828195	1.77774	16720.5	1548.63	0.214058	26.1353	123.793	11
884	Pasto Grande Lake	1992-1993	IAEA	-16.746	-70.225	4500	BWk	39	NA	-5.24	-61.45	581.397	-16.7188	-122.32	559.032	3.30958	0.335447	0.432946	2.91117	17426.9	1506.69	6.7689	122.514	29.7307	39
885	Sgiobacleit Lake	2011-2012	Hoogewerff et al. 2019 (doi:10.1080/10256016)	58.0516	-6.57186	14	Cfb	1	NA	-3.5	-27.3	14.5357	-6.96582	-46.2207	1391.69	8.33906	0.926901	0.844358	6.37318	8243.79	626.438	-0.251966	8.20715	46.0647	8
886	Linda Lake	2000	United States Geological Survey	28.1875	-82.4809	18.4252	Cfa	0.09	NA	2.36	8.7	1.38283	-3.41885	-17.3654	1304	22.1917	1.97792	0.739332	2.9	17196.5	1750.33	1.83495	80.8309	52.683	13
887	Moreau Lake	2018	United States Geological Survey	43.2321	-73.715	109.118	Dfb	0.55	NA	-5.98	-46	8.05223	-9.62122	-64.2673	1008.18	7.68712	0.896136	0.85337	3.02879	12778.8	1030.92	-0.134869	5.7791	71.9804	14
888	Vandercook Lake	1988	United States Geological Survey	45.9858	-89.6824	487.68	Dfb	0.39	NA	-3.6	-34.5	5.81402	-10.7236	-75.0286	811.556	4.07315	0.765	0.935622	3.3287	12267.8	879.909	0.218456	19.6134	60.5555	152
889	Los Anteojos Lake II	2001	IAEA	8.54194	-71.0719	4100	Cfb	0.3	NA	-3.29	-37.6	4.47309	-11.4138	-80.1023	897.8	4.615	0.688667	0.81087	1.63667	17113.7	1097.2	0.388325	25.3873	111.446	0
890	Lagoa da Confusaco	2016	De Sousa, 2018	-10.7979	-49.6179	184	BWa	3.5	1.5	-3.09	-16.1	47.7425	-4.72786	-26.3878	1688.22	25.7609	2.60036	0.784392	1.4053	15958.7	1527.85	1.81767	61.9309	87.5229	NA
891	Candle Lake	2003	L. Wassenaar, privat data	53.7863	-105.247	507	Dfb	132	9	-8.83	-87.2	1880.91	-15.862	-119.909	466.976	0.327183	0.607498	0.970616	3.31034	12356.5	815.569	-1.8548	15.0871	42.8136	129
892	M50	2008	Gibson et al. 2017 (https://doi.org/10.1016/j.jhydrol.2016.11.016)	48.7	-91.83	422	Dfb	0.33	NA	-8.63	-70.53	4.53075	-13.1716	-95.3266	767.556	2.13519	0.690185	0.968291	2.58426	12019.1	818.444	0.00263855	16.9847	52.412	120
893	N36	2008	Gibson et al. 2017 (https://doi.org/10.1016/j.jhydrol.2016.11.016)	50.08	-86.88	322	Dfb	9.36	NA	-9.79	-77.42	126.074	-14.2762	-103.744	774.05	-0.263839	0.647259	1.07949	3.05464	11867.2	685.687	0.163177	23.7121	46.1798	103
894	O26	2008	Gibson et al. 2017 (https://doi.org/10.1016/j.jhydrol.2016.11.016)	49.8	-83.97	237	Dfb	1.75	NA	-8.64	-73.03	24.4594	-14.2004	-102.916	824.837	0.331008	0.649922	1.03811	2.76357	11858.5	733	0.0257758	18.3173	49.6569	43
895	Q48	2008	Gibson et al. 2017 (https://doi.org/10.1016/j.jhydrol.2016.11.016)	47.64	-84.41	420	Dfb	0.27	NA	-11.52	-81.62	3.88188	-12.8774	-91.3445	1112.2	1.87167	0.679833	0.971897	3.54667	12088.1	753.6	0.347021	19.703	58.6352	30
896	Ringin Xubco Lake	2009	Yuan et al. 2011 (doi:10.1007/S10933-011-9540-Y)	31.331	83.423	4766	EH	187	NA	-5.7	-64.7	2568.08	-12.5479	-89.122	144.479	-3.63714	0.239366	0.512097	3.85548	16449.7	957.511	14.0648	86.6935	14.4604	156
897	Kolmonen 1	2013	Isokangas et al 2015 (doi: 10.5194/hess-19-1247-2015)	64.5622	26.503	100	Dfb	0.001	5.3	-7.1	-65.2	0.014368	-14.618	-108.88	592	1.40833	0.611667	0.903968	2.59167	8342.33	594	-1.21866	1.93932	33.2779	17
898	Vuoskkujavri 1	1999, 2006	Jonsson, C. E., Leng, M. J., Rosqvist, G. C., Seibert, J., & Arrowsmith, C. (2009). Stable oxygen and hydrogen isotopes in sub-Arctic lake waters from northern Sweden. Journal of Hydrology, 376(1-2), 143-151.	68.3487	19.1064	348	Dfb	0.68	NA	-13.9	-100.9	9.55179	-13.6855	-102.781	481.828	-1.82586	0.487414	0.91147	2.68247	7752.49	485	-5.20042	3.65637	12.3232	116
899	Vuoskkujavri 2	1999, 2006	Jonsson, C. E., Leng, M. J., Rosqvist, G. C., Seibert, J., & Arrowsmith, C. (2009). Stable oxygen and hydrogen isotopes in sub-Arctic lake waters from northern Sweden. Journal of Hydrology, 376(1-2), 143-151.	68.3487	19.1064	348	Dfb	0.68	NA	-12.55	-98.1	9.55179	-13.6855	-102.781	481.828	-1.82586	0.487414	0.91147	2.68247	7752.49	485	-5.20042	3.65637	12.3232	NA
900	Geneva Lake	2009-2011	Halder et al 2013 (doi.org/10.1016/j.jhydrol.2012.11.026)	46.4414	6.5295	372	Cfb	580	154	-12.29	-88.2	8014.39	-11.0342	-80.1263	1139.18	3.8169	0.653679	0.814011	3.54597	13523.2	866.086	-0.021896	15.3064	35.8462	46
901	Indorb Lake	2011-2012	Hoogewerff et al. 2019 (doi:10.1080/10256016)	57.4128	-3.69795	296	Cfb	2.22	NA	-6.73	-54.8	30.4117	-7.90532	-55.0275	1007.06	6.7154	0.816957	0.83152	5.1529	8354.43	688.701	-0.994854	8.92655	27.4068	4
902	Rukwa Lake	1996	Delalande et al 2008 (https://doi.org/10.1080/10256010801887414)	-8	32.4167	800	Cwb	5760	4	4.35	27	79308.3	-1.61716	-1.33767	952.836	21.9777	1.63841	0.62047	2.64631	17332.5	1916.88	6.66644	90.7333	54.2613	92
903	Sun City Pond	1995	United States Geological Survey	33.6936	-117.214	429.768	BSk	0.04	NA	-7.34	-67.4	0.560155	-6.893	-45.9931	325.886	18.2504	1.02309	0.487964	2.84938	18305.2	2245.67	8.8898	94.5304	16.7575	1
904	Van Koten Pond	2001	United States Geological Survey	38.3261	-122.252	33.528	Csb	0.002	NA	4.04	-3.04	0.027505	-7.06501	-48.9137	670	15.25	1.12333	0.64827	3.33333	16552.4	1696	2.00095	64.8938	41.6988	11
905	N29	2008	Gibson et al. 2017 (https://doi.org/10.1016/j.jhydrol.2016.11.016)	50.2	-86.84	316	Dfb	1.08	NA	-9.32	-76.89	13.8124	-14.3338	-104.33	779.652	-0.430072	0.643442	1.0862	2.99493	11855.8	676.304	0.162603	23.7058	46.1763	112
906	P57	2008	Gibson et al. 2017 (https://doi.org/10.1016/j.jhydrol.2016.11.016)	48.12	-85.26	379	Dfb	0.14	NA	-10.13	-73.12	1.79924	-12.6509	-90.069	894.5	1.67917	0.6825	0.989248	3.57917	12052.9	734.5	0.347021	19.703	58.6352	31
907	P62	2008	Gibson et al. 2017 (https://doi.org/10.1016/j.jhydrol.2016.11.016)	48.25	-85.28	429	Dfb	0.81	NA	-8.3	-69.2	10.8578	-12.8993	-92.1706	877.9	1.07667	0.663917	1.00487	3.54708	12039.7	720.75	0.334374	29.1712	45.1612	31
908	Q41	2008	Gibson et al. 2017 (https://doi.org/10.1016/j.jhydrol.2016.11.016)	47.66	-84.95	329	Dfb	0.11	NA	-10.1	-73.05	1.41511	-11.8915	-84.027	989	2.6125	0.704167	0.954879	3.67083	12189.6	762	0.347021	19.703	58.6352	386
909	Q49	2008	Gibson et al. 2017 (https://doi.org/10.1016/j.jhydrol.2016.11.016)	47.85	-84.35	514	Dfb	0.24	NA	-8.18	-63.59	3.09177	-12.975	-92.3678	1035.25	1.31667	0.665208	0.989591	3.47292	12075.1	731	0.347021	19.703	58.6352	61
910	Chungara Lake	1991	IAEA	-18.2489	-69.165	4517	BWk	21.5	33	-3.2	-43	269.556	-17.2965	-125.69	340.853	1.63598	0.315505	0.458724	3.1948	17924	1469.34	16.7025	120.329	19.3954	17
911	Manasarovar Lake	2005	Yao et al. 2009 (doi: 10.1007/s00254-008-1324-y)	30.6703	81.4908	4588	ET	412	NA	-3.81	-51.6	5315.32	-13.5387	-97.1995	356.955	-2.92088	0.313219	0.635216	3.47599	16435	900.229	14.2501	104.351	18.8357	122
912	Laguna del Rincon	1984	IAEA	18.2986	-71.2582	5	Aw	28	NA	4.69	28.6	349.905	-2.83882	-13.2704	960.113	23.658	2.08512	0.713172	2.39921	18743.5	1855.83	0.986097	61.2036	89.8181	71
913	Haramaya Lake	2002-2003	IAEA	9.4371	41.7932	2000	Cfb	2.3	NA	7.85	46.6	29.3875	-3.30774	-10.7271	838.2	17.4305	1.25276	0.629175	2.2019	20135.1	1877.91	2.03468	73.6859	71.2052	8
914	Shala Lake	1976, 1979, 1996, 1999, 2005	Craig 1977/Kebede, S., Travi, Y. & Rozanski, K. The d18O and d2H enrichment of Ethiopian lakes. J. Hydrol. 365, 173-182 (2009). [and references therein]	7.48333	38.5333	1558	Cwb	329	87	7.52	52.5	4149.65	-1.39725	2.52508	938.115	18.1648	1.37584	0.659747	1.44222	20257	1817.54	1.0989	61.3683	75.3217	76
915	Kylmajarvi	2013	Isokangas et al 2015 (doi: 10.5194/hess-19-1247-2015)	64.5101	26.6375	100	Dfb	0.01	5	-8.5	-70.3	0.127515	-14.5588	-108.44	587.95	1.60622	0.620798	0.90453	2.62451	8329.52	595	-1.21866	1.93932	33.2779	NA
916	Maitolampi	2013	Isokangas et al 2015 (doi: 10.5194/hess-19-1247-2015)	64.5316	26.6518	100	Dfb	0.02	2.2	-6.95	-63.55	0.2552	-14.5987	-108.76	590	1.51667	0.617083	0.90491	2.65417	8327.83	594.5	-1.21866	1.93932	33.2779	17
917	Burdur	1964-1966	Dincer, T. The use of oxygen-18 and deuterium concentrations in the water balance of lakes. Water Resour. Res. 4, 1289-1305 (1968).	37.7329	30.1705	1025	Csa	250	40	1.25	-2	3186.37	-8.7023	-53.8963	527.544	11.1191	0.767672	0.580247	2.11768	17102.6	1531.09	1.40762	49.9749	39.2677	407
918	Dun Na Cille Lake	2011-2012	Hoogewerff et al. 2019 (doi:10.1080/10256016)	57.1484	-7.38873	2	Cfb	0.57	NA	-3.37	-21.5	7.38534	-6.6803	-43.6152	1363.56	8.95677	0.962448	0.840824	6.9776	8613.84	667.938	NA	NA	NA	42
919	Calaveras Lake	1988	United States Geological Survey	29.3275	-98.3506	147.828	Cfa	12.9	NA	3.8	13.4	170.62	-3.91068	-21.6903	769.524	20.3991	1.65898	0.692171	3.48481	16709.5	1860.61	1.13304	49.7593	57.725	17
920	Lanier Lake	1989	United States Geological Survey	34.1858	-83.9433	324	Cfa	202.7	NA	-3.21	-18.5	2694.41	-6.00325	-36.1016	1548.25	14.4945	1.28276	0.777217	2.62282	15414.2	1388.71	1.74827	43.0929	75.5973	36
921	Sara Lake	1999-2000	United States Geological Survey	28.0472	-81.6273	30.48	Cfa	0.15	NA	2.505	11.85	1.94458	-3.24029	-16.0703	1238	22.4042	1.96333	0.724452	2.84167	17207.7	1762.67	0.795217	49.7452	73.6242	152
922	Pearse Lake	2014	Bryan et al. 2016 (doi.org/10.1016/j.jhydrol.2016.09.043)	-32.0006	115.529	2	Csa	0.2	NA	1.52	9.4	2.32079	-4.30405	-21.5229	613.333	18.5722	1.36278	0.636996	5.33611	20242.4	2061	NA	NA	NA	56
923	L16	2008	Gibson et al. 2017 (https://doi.org/10.1016/j.jhydrol.2016.11.016)	49.72	-91.1	430	Dfb	0.14	NA	-11.24	-86.15	1.71543	-14.2746	-104.093	738	0.7125	0.660833	1.02681	2.7375	11896.9	778	0.0630753	21.7214	48.2154	101
924	L29	2008	Gibson et al. 2017 (https://doi.org/10.1016/j.jhydrol.2016.11.016)	49.86	-91.32	402	Dfb	10.7	NA	-8.1	-72.37	130.159	-14.2904	-104.319	740.58	0.814863	0.667146	1.02899	2.7623	11911.6	773.806	0.0506195	21.3235	48.4701	182
925	M26	2008	Gibson et al. 2017 (https://doi.org/10.1016/j.jhydrol.2016.11.016)	48.29	-91.6	426	Dfb	0.09	NA	-6.27	-59.38	1.05438	-12.7268	-91.6987	737.87	2.4361	0.689194	0.946379	2.66984	12068.1	832.299	0.046234	18.2099	52.8489	220
926	Michigan Lake	2007	Jasechko et al. 2013 (doi: 10.1038/nature11983)	46.4064	-84.1197	178	Dfb	58000	85	-5.835	-44.2	681000	-10.0976	-69.8573	859.877	5.7494	0.827945	0.900824	3.93963	12484.6	914.694	0.347021	19.703	58.6352	376
927	P43	2008	Gibson et al. 2017 (https://doi.org/10.1016/j.jhydrol.2016.11.016)	48.11	-85.29	NA	Dfb	0.05	NA	-9.73	-72.46	0.609538	-12.5708	-89.4783	888.972	1.65818	0.681855	0.989801	3.63097	12076.5	730.585	0.347021	19.703	58.6352	31
928	P59	2008	Gibson et al. 2017 (https://doi.org/10.1016/j.jhydrol.2016.11.016)	48.39	-85.69	507	Dfb	0.24	NA	-11.32	-81.73	2.93382	-13.0419	-93.2799	879.25	1.0125	0.657917	1.0004	3.6875	12010.2	718.4	0.284826	28.3561	46.23	35
929	Q37	2008	Gibson et al. 2017 (https://doi.org/10.1016/j.jhydrol.2016.11.016)	47.63	-84.32	491	Dfb	0.06	NA	-8.93	-71.75	0.73111	-12.9411	-91.8625	1108.07	1.65377	0.676323	0.982079	3.55628	12088.1	733	0.347021	19.703	58.6352	28
930	Kolmonen 3	2013	Isokangas et al 2015 (doi: 10.5194/hess-19-1247-2015)	64.5596	26.5092	100	Dfb	0.001	4	-7.3	-66.1	0.0122	-14.6177	-108.879	593	1.39167	0.611667	0.905051	2.59167	8347.25	594	-1.21866	1.93932	33.2779	17
931	Telkkalampi	2013	Isokangas et al 2015 (doi: 10.5194/hess-19-1247-2015)	64.556	26.5594	100	Dfb	0.0002	2.9	-7.3	-66.3	0.002432	-14.6169	-108.88	595	1.4	0.611667	0.904509	2.61667	8324.92	592	-1.21866	1.93932	33.2779	NA
932	Durian Tunggal Lake	2001	IAEA	2.35139	102.298	8	Af	5.8	6	-5.39	-39.51	67.6354	-7.05026	-44.5954	1879.24	26.6032	2.82931	0.812022	1.54529	16198.5	1523.99	0.121642	13.7455	117.024	7
933	Pontian Lake	2004	IAEA	2.67778	103.441	6	Af	14	NA	-5	-32.915	168.443	-6.49492	-40.3048	2880.13	26.5063	2.85596	0.824363	1.75333	15941	1477.69	0.282694	27.9637	100.972	18
934	La Ferme Reservoir	1976-1977, 1991-1995	IAEA	-20.2561	57.4319	145	Am	2	NA	-2.01	-3.8	24.4516	-4.1397	-21.7844	1674.1	22.3656	2.07186	0.766295	2.85583	18568.7	1629.77	8.13752	123.373	48.7203	NA
935	Apanas Lake	1986	IAEA	13.15	-86.02	955	Aw	45.9	3	-2.03	-11.7	533.511	-5.47103	-34.0248	1606.74	19.8687	1.88935	0.814588	2.52668	19886	1643.58	0.820833	56.5464	85.9536	19
936	Zelenyi-Cape Lake	2012	Lisitzin et 2013 ( https://doi.org/10.1134/S)	66.53	33.095	2	Dfb	0.02	NA	-4.23	NA	0.245563	-13.7534	-102.297	512.88	0.484301	0.603534	0.953375	3.87704	8183.05	536.058	NA	NA	NA	13
937	Davos Lake	2002	Luz B. & Barkan E. Variations of 17O/16O and 18O/16O in meteoric waters. Geochim. Cosmochim. Acta 74, 6276-6286 (2010).	46.8199	9.8532	1560	Dfc	0.59	NA	-12.7	NA	7.02781	-11.4338	-82.9163	1108.67	3.00486	0.596528	0.786698	2.60139	12777.5	818	0.350552	21.1248	34.2767	1
938	Edward Lake	1993	IAEA	-0.42	29.52	912	Cfb	2325	17	4.04	29.7	26743.4	-2.93667	-11.4923	1134.99	20.2072	1.84173	0.777584	1.92439	15620.2	1416.08	0.715424	51.2151	85.1082	124
939	A Phuill Lake	2011-2012	Hoogewerff et al. 2019 (doi:10.1080/10256016)	56.4655	-6.94541	22	Cfb	0.86	NA	-3.89	-25.7	10.1622	-6.83633	-45.4712	1228.16	9.15789	0.974035	0.839474	6.86886	8857.28	695.714	NA	NA	NA	9
940	Arienas Lake	2011-2012	Hoogewerff et al. 2019 (doi:10.1080/10256016)	56.5886	-5.77647	11	Cfb	1.8	NA	-6.38	-46.3	22.2375	-7.35648	-50.3073	2225.71	8.56963	0.903778	0.81052	6.0787	8383.55	702.255	-1.27685	-3.20084	39.9469	8
941	Leathan Lake	2011-2012	Hoogewerff et al. 2019 (doi:10.1080/10256016)	57.4896	-6.1708	142	Cfb	1.31	NA	-6.04	-40.9	15.0316	-7.29663	-49.2589	2029.94	7.73151	0.88875	0.843777	6.69505	8240.45	641.882	-0.562028	6.50165	46.7478	3
942	Mid Olay Lake	2011-2012	Hoogewerff et al. 2019 (doi:10.1080/10256016)	57.2573	-7.37409	11	Cfb	0.73	NA	-4.16	-28	8.61215	-6.73697	-44.0255	1436.68	8.82325	0.943509	0.83175	7.16754	8494.54	661.316	-0.291966	-5.49217	52.3282	42
943	Upper Lacasdale Lake	2011-2012	Hoogewerff et al. 2019 (doi:10.1080/10256016)	57.9107	-6.75676	20	Cfb	0.74	NA	-4.3	-30.2	8.69423	-7.11651	-47.3151	1622.83	7.63657	0.896806	0.856959	7.33565	8136.45	607.842	-0.141724	10.0975	48.3175	8
944	Crystal Lake	1999-2000	United States Geological Survey	41.7761	-69.9858	0	Cfa	0.15	NA	0.445	1.4	1.81485	-6.79678	-41.8067	1105	9.78333	1.03833	0.858019	5.4625	13161.4	1026.5	NA	NA	NA	23
945	Dosson Lake	1997-1998	United States Geological Survey	28.1242	-82.5257	20	Cfa	0.05	NA	-0.32	-1.8	0.604902	-3.3816	-17.0776	1300.44	22.3038	1.99632	0.741138	3.08823	17295.5	1766.19	3.89347	103.189	28.3147	24
946	East Lake	1992-1995	United States Geological Survey	43.7301	-121.206	1960	Dsc	3.8	NA	-8.25	-77.8	46.5405	-13.7792	-100.914	822.972	2.80058	0.445231	0.595739	3.64236	14628.7	1151.64	1.07934	54.6775	32.8352	13
947	Lotela Lake	1999-2000	United States Geological Survey	27.585	-81.4817	16.0782	Cfa	3.19	NA	1.855	11.2	37.6593	-3.09857	-14.9595	1213.74	22.4982	2.00032	0.733894	2.7865	17148.1	1762.61	0.661314	47.3488	78.2903	136
948	Sunset Lake	2011	United States Geological Survey	45.1286	-92.9419	295	Dfa	0.54	NA	-3.4	-35.5	6.43492	-9.80164	-67.6427	765.333	6.63056	0.855926	0.876283	3.18519	12832.3	1044.64	-0.182916	9.51389	69.1953	91
949	Koombooloomba Dam	2018-2019	Analyses by Dr. Niels C. Munksgaard, James Cook University, Cairns, Australia	-17.8306	145.602	747	Cfa	15.5	12.6	-4.30714	-20.3819	162.636	-4.13087	-20.8458	2852.1	19.7039	1.82546	0.795134	3.62529	19318.4	1720.77	0.657089	56.9467	91.708	8
950	Huron Lake	2007	Jasechko et al. 2013 (doi: 10.1038/nature11983)	46.1333	-83	176	Dfb	59588	59	-7.1	-54.4	681000	-10.0976	-69.8573	859.877	5.7494	0.827945	0.900824	3.93963	12484.6	914.694	0.347021	19.703	58.6352	376
951	L21	2008	Gibson et al. 2017 (https://doi.org/10.1016/j.jhydrol.2016.11.016)	49.54	-91.01	440	Dfb	1.83	NA	-9.78	-76.19	19.3598	-14.0944	-102.612	726.25	0.831713	0.661065	1.01837	2.71759	11921.6	778.351	0.0907453	21.9365	48.2176	123
952	L27	2008	Gibson et al. 2017 (https://doi.org/10.1016/j.jhydrol.2016.11.016)	49.7	-91.69	402	Dfb	8.27	NA	-8.3	-70.6	91.6549	-14.1774	-103.452	782.358	1.2902	0.681545	1.01582	2.79591	11939.6	782.518	0.0107305	21.7813	47.6546	240
953	Lesser Slave Lake	1966	IAEA	55.3998	-115.949	578	Dfc	1168	11.4	NA	-107	13202.3	-15.6764	-118.205	500.659	1.36691	0.565119	0.837664	3.29642	11851.2	880.831	-48.8659	19.7858	38.1189	111
954	M38	2008	Gibson et al. 2017 (https://doi.org/10.1016/j.jhydrol.2016.11.016)	48.41	-91.43	398	Dfb	0.7	NA	-7.85	-64.48	7.8149	-12.8564	-92.7756	746.167	2.41875	0.687292	0.944934	2.66528	12038.5	832.867	0.0557187	18.4477	52.7777	161
955	M51	2008	Gibson et al. 2017 (https://doi.org/10.1016/j.jhydrol.2016.11.016)	48.68	-91.68	434	Dfb	1.35	NA	-7.95	-67.89	15.37	-13.2135	-95.5865	774.8	2.09533	0.6854	0.964317	2.59167	12000.7	819.643	-0.852555	14.8499	50.88	120
956	Summit Lake	2003	L.Wassenaar, private data	54.2797	-122.649	706	Dfb	13.8	6.4	-12.34	-111.63	154.554	-16.3417	-124.086	690.163	3.33855	0.596531	0.76834	2.17242	11179.5	828.961	58.2523	14.6909	44.1188	29
957	Bong Co Lake	2009	Yuan et al. 2011 (doi:10.1007/S10933-011-9540-Y)	31.232	91.104	4679	EH	143	NA	-8.42	-80.7	1536.29	-12.2777	-87.1277	431.726	-2.55066	0.307865	0.607416	3.5411	16705.9	1012.38	8.23307	69.7882	32.8312	81
958	Tsimanampetsotsa Lake	2000	IAEA	-24.1115	43.7529	368	BWh	40	1	3.71	19.4	439.078	-4.67991	-24.9013	508.153	24.8851	2.18491	0.694305	3.69001	20209.1	2127.07	7.37914	129.855	28.4804	68
959	Purts Lake	2015-2016	Ala-aho et al. 2017 (doi: 10.5285/ca17e364-638d-4949-befb-b18b3770aec6)	58.8299	81.5183	52	Dfb	0.0703801	NA	-12.2	-93.2	0.756584	-15.9884	-121.092	523.382	-1.29878	0.572544	1.02994	2.85877	10469.6	702.238	-34.8413	3.90339	34.2916	18
960	Krasnopavlovsky reservoir	2018-2019	IAEA	49.1231	36.4525	120	Dfb	34	NA	-4.65	-45.35	381.869	-10.1656	-71.8524	530.279	7.68395	0.833205	0.793614	3.33788	11375.2	988.256	-1.01066	3.21802	51.2141	23
961	Dennis Pond	2014-2015	United States Geological Survey	41.6973	-70.2492	0	Cfa	0.19	NA	-1.4	-16.95	2.16374	-6.79995	-41.7609	1112	10.0056	1.04194	0.84827	5.19722	13212.2	1073	NA	NA	NA	23
962	Lizzie Lake	1999-2000	United States Geological Survey	27.8209	-81.6695	35	Cfa	0.28	NA	1.965	9.8	3.04802	-3.23268	-15.9906	1264	22.425	1.97833	0.729063	2.80833	17203.3	1768.33	0.69856	48.2715	75.6591	46
963	Mabel Lake	1998-2000	United States Geological Survey	27.972	-81.5926	20	Cfa	0.4	NA	1.46	8	4.26292	-3.22488	-15.9492	1242.4	22.4567	1.97	0.724596	2.84333	17063.4	1766.4	0.69856	48.2715	75.6591	152
964	La Brava Lake	1986	Del Ponti et al 2015	-37.8833	-57.9718	100	Cwa	5	4	-0.7	-12	51.8812	-5.70924	-36.6119	846.921	13.7559	1.23488	0.784907	3.94726	15509.5	1292.45	0.274726	26.6307	82.3594	5
965	Lagoa Santa	1996	IAEA	-19.6428	-43.8867	740	Aw	1.3	4	1.95	1.9	12.9004	-6.42758	-38.6449	1379.35	21.1387	1.87765	0.74853	1.26324	15587	1413.24	1.60628	63.6143	77.653	3
966	Link Lake	1968-1969	IAEA	52.3521	-127.694	987	Cfb	30	NA	NA	-91	301.998	-14.7836	-108.273	3183.09	5.5023	0.742652	0.821994	3.49465	10149	683.872	-2.89657	20.8005	28.2448	49
967	M24	2008	Gibson et al. 2017 (https://doi.org/10.1016/j.jhydrol.2016.11.016)	48.44	-91.58	398	Dfb	0.09	NA	-5.47	-54.23	0.902835	-12.8492	-92.7024	746.525	2.43249	0.690338	0.948193	2.61113	12067.6	832	0.046234	18.2099	52.8489	228
968	O07	2008	Gibson et al. 2017 (https://doi.org/10.1016/j.jhydrol.2016.11.016)	49.84	-84.08	218	Dfb	0.02	NA	-10.37	-82.38	0.194466	-14.2315	-103.154	818.429	0.463095	0.652262	1.03193	2.71667	11872.3	742.143	0.184669	21.4211	47.4346	68
969	Q17	2008	Gibson et al. 2017 (https://doi.org/10.1016/j.jhydrol.2016.11.016)	47.89	-84.86	267	Dfb	0.02	NA	-9.76	-73.1	0.190563	-11.8556	-83.9481	946.455	2.41742	0.70404	0.968052	3.44293	12188.6	749.848	0.347021	19.703	58.6352	625
970	Q60	2008	Gibson et al. 2017 (https://doi.org/10.1016/j.jhydrol.2016.11.016)	47.7	-84.71	393	Dfb	5.99	NA	-10.06	-78.53	57.2989	-12.5605	-88.9625	1056.63	2.11649	0.690886	0.970568	3.57263	12128	746.293	0.347021	19.703	58.6352	62
971	Siirasjarvi	2013	Isokangas et al 2015 (doi: 10.5194/hess-19-1247-2015)	64.5696	26.5355	100	Dfb	0.001	2.9	-10.4	-80.4	0.010415	-14.5835	-108.597	588	1.48333	0.615	0.904015	2.6	8339.17	597	-1.21866	1.93932	33.2779	NA
972	Valkiaislampi	2013	Isokangas et al 2015 (doi: 10.5194/hess-19-1247-2015)	64.5565	26.6154	100	Dfb	0.001	4.6	-8.8	-72.5	0.010014	-14.6079	-108.818	593	1.45833	0.615	0.905638	2.625	8337.92	592	-1.21866	1.93932	33.2779	18
973	Lauchaux Lake	1988	IAEA	18.311	-73.8451	182	Af	0.5	0.9	4.23	25.4	4.98108	-1.92622	-6.14804	1988	25.2861	2.37486	0.736853	1.75	18523.5	1766.5	0.968958	69.2875	86.6957	3
974	Vilacota Lake	1993-1994	IAEA	-16.8821	-70.211	4400	BWk	10	NA	-2.22	-49.1	95.8444	-16.8177	-122.774	500.624	3.42949	0.335819	0.42977	2.92742	17758.3	1564.16	7.0613	125.422	27.905	9
975	Bulusan Lake	1990	IAEA	12.7524	124.094	360	Am	0.2	NA	-3.91	-19.3	1.9438	-6.26534	-38.2775	3198.5	24.8208	2.79083	0.890262	2.57917	15554.4	1371	0.3827	35.9227	116.178	2
976	Gil Speireig Lake	2011-2012	Hoogewerff et al. 2019 (doi:10.1080/10256016)	58.1819	-6.5544	111	Cfb	0.07	NA	-4.11	-30.4	0.677991	-7.07015	-47.0336	1424	7.875	0.910417	0.855933	6.51667	8156.62	606.45	-0.251966	8.20715	46.0647	29
977	Cliff Lake	2000	United States Geological Survey	48.0728	-115.679	2042.16	Dsb	0.01	NA	-13.935	-110.5	0.103571	-16.693	-124.488	858	1.8875	0.452917	0.646761	3.475	13051.4	957	-0.0907187	21.4298	43.3409	10
978	Deep Pond	2014-2015	United States Geological Survey	41.6232	-70.5788	5	Cfa	0.11	NA	-4.85	-34.25	1.07336	-6.87669	-42.3269	1191	10.0292	1.03958	0.84501	4.86667	13273.6	1080.5	NA	NA	NA	25
979	Henry Lake	1999-2000	United States Geological Survey	27.7809	-81.7187	40	Cfa	0.34	NA	2.01	10	3.33736	-3.25416	-16.1544	1265.25	22.3667	1.97708	0.731191	2.81458	17208.4	1768.2	0.69856	48.2715	75.6591	46
980	Polecat Lake	1999-2000	United States Geological Survey	27.8436	-81.7006	35	Cfa	0.15	NA	0.63	2.4	1.52365	-3.2398	-16.0449	1261.5	22.425	1.97708	0.728602	2.81667	17128	1766	0.69856	48.2715	75.6591	36
981	Ritsa Lake	1969	Veitshtein 1982 Leningrad	43.4811	40.5409	950	Cfb	14.9	63	-11.5	-90	127.764	-11.8262	-80.8465	1421.24	3.38664	0.589199	0.756322	2.82839	13185.3	861.672	0.437925	26.9069	53.9166	1
982	N23	2008	Gibson et al. 2017 (https://doi.org/10.1016/j.jhydrol.2016.11.016)	50.07	-86.59	309	Dfb	0.23	NA	-9.06	-73.32	1.96889	-14.2418	-103.46	765.667	-0.177778	0.65	1.0773	2.925	11861.3	687.667	0.141898	23.4373	46.1186	87
983	O25	2008	Gibson et al. 2017 (https://doi.org/10.1016/j.jhydrol.2016.11.016)	49.99	-84.13	170	Dfb	1.03	NA	-10.54	-82.78	9.2008	-14.2727	-103.586	804.714	0.597619	0.653452	1.0238	2.6756	11871.2	752.875	0.155231	20.8952	47.6641	8
984	P33	2008	Gibson et al. 2017 (https://doi.org/10.1016/j.jhydrol.2016.11.016)	48.17	-85.98	336	Dfb	0.03	NA	-10.16	-74.46	0.275691	-12.2023	-86.5641	855.458	2.32326	0.698542	0.966956	3.95816	12102	747.167	0.347021	19.703	58.6352	15
985	Abaya Lake	1976,1992,2001, 2005	Kebede et al 2009/IAEA/Craig et al, 1977	7.6167	38.6014	1175	Aw	1162	7	7.53	50.9	10381.2	-1.35251	2.82409	970.711	16.1924	1.25741	0.683152	1.38854	20030.8	1740.81	1.33117	65.8415	72.4664	123
986	Saarilampi	2013	Isokangas et al 2015 (doi: 10.5194/hess-19-1247-2015)	64.5412	26.6396	100	Dfb	0.004	2.7	-10.5	-80.8	0.035045	-14.5839	-108.632	589.903	1.50173	0.616758	0.905403	2.64167	8333.42	593.122	-1.21866	1.93932	33.2779	NA
987	Siirasjarvi	2013	Isokangas et al 2015 (doi: 10.5194/hess-19-1247-2015)	64.5718	26.5389	100	Dfb	0.001	4.1	-12.7	-93.5	0.008646	-14.5835	-108.597	588	1.48333	0.615	0.904015	2.6	8339.17	597	-1.21866	1.93932	33.2779	NA
988	Beris Lake	2004	IAEA	5.96667	100.75	83	Af	13.6	NA	-6.93	-43.67	119.792	-7.2337	-45.6576	2237.97	26.0372	2.71096	0.804484	1.47855	17430.6	1609.34	0.292292	34.0348	117.053	0
989	Alchichica Lake	1983, 1987	IAEA	19.4112	-97.4028	2320	Cfb	1.81	38.6	0.86	-27.4	15.6163	-7.32063	-48.6117	431.167	14.462	1.09954	0.667602	1.97639	17365.6	1556.95	1.7229	83.6177	50.6445	18
990	Stranndabhat Lake	2011-2012	Hoogewerff et al. 2019 (doi:10.1080/10256016)	58.077	-6.65555	18	Cfb	0.59	NA	-3.19	-24.3	5.25837	-6.90317	-45.5824	1397	8.2875	0.939167	0.858532	6.54333	8200.89	597.077	-0.251966	8.20715	46.0647	29
991	Cochituate Lake	1998-1999	United States Geological Survey	42.2973	-71.3681	42.0624	Cfa	2.53	NA	-6.8	-44	23.9749	-8.18304	-52.4463	1170.62	9.43108	0.948739	0.802761	3.53559	13098.5	1145.49	0.745176	39.4719	43.8934	21
992	Goose Pond	2014-2015	United States Geological Survey	41.6951	-70.01	0	Cfa	0.17	NA	-1.54	-17.3	1.4447	-6.73303	-41.2691	1116.5	9.84167	1.04625	0.861184	5.45833	13175.1	1034	NA	NA	NA	38
993	King Lake	1999-2000	United States Geological Survey	28.2297	-82.4556	24	Cfa	0.41	NA	3	14	3.82991	-3.42997	-17.4675	1307.33	22.125	1.96833	0.738744	2.82222	17247.4	1746.75	1.47493	74.8378	59.5447	13
994	Paulina Lake	1992-1995	United States Geological Survey	43.7285	-121.252	1930	Dsb	5.24	NA	-11.45	-93.8	46.5405	-13.7792	-100.914	822.972	2.80058	0.445231	0.595739	3.64236	14628.7	1151.64	1.07934	54.6775	32.8352	13
995	Twin Lake	1999-2000	United States Geological Survey	28.0339	-82.4898	0	Cfa	0.1	NA	0.585	1.35	0.885389	-3.31015	-16.5232	1278.99	22.5489	2.01624	0.737458	3.25769	17100.8	1784.77	1.83789	80.8769	52.6307	9
996	Serpentine Lake	2014	Bryan et al. 2016 (doi.org/10.1016/j.jhydrol.2016.09.043)	-32.0031	115.526	2	Csa	0.3	NA	2.4	13.9	2.32079	-4.30405	-21.5229	613.333	18.5722	1.36278	0.636996	5.33611	20242.4	2061	NA	NA	NA	56
997	Fuschl Lake	2010-2012	IAEA	47.8046	13.2734	664	Cfb	2.7	37	-9.92	-70.7	22.3505	-9.9039	-70.1752	1366.67	6.99295	0.802201	0.80108	2.2062	10940.5	822.923	-0.212933	10.2693	52.5634	41
998	M33	2008	Gibson et al. 2017 (https://doi.org/10.1016/j.jhydrol.2016.11.016)	48.72	-91.68	405	Dfb	0.41	NA	-9.78	-76.85	3.29064	-13.2299	-95.718	774.833	2.09167	0.686944	0.966743	2.58611	12005.9	817.833	0.0231123	17.8343	51.7071	96
999	O14	2008	Gibson et al. 2017 (https://doi.org/10.1016/j.jhydrol.2016.11.016)	49.9	-83.64	238	Dfb	0.09	NA	-10.56	-83.55	0.743569	-14.3355	-104.004	826.925	0.140112	0.646698	1.04735	2.84938	11908.3	730.888	0.0324462	17.6389	50.3413	18
1000	O23	2008	Gibson et al. 2017 (https://doi.org/10.1016/j.jhydrol.2016.11.016)	49.64	-84.21	273	Dfb	0.94	NA	-9.43	-77.99	7.3197	-14.1929	-102.755	822.385	0.401282	0.648718	1.03093	2.7609	11889.8	742.571	0.359356	25.6715	46.2948	33
1001	Q50	2008	Gibson et al. 2017 (https://doi.org/10.1016/j.jhydrol.2016.11.016)	47.9	-84.78	313	Dfb	0.16	NA	-9.05	-69.45	1.29894	-12.2784	-87.0243	959.333	2.29444	0.700556	0.971738	3.41111	12201.7	752.667	0.347021	19.703	58.6352	62
1002	Q64	2008	Gibson et al. 2017 (https://doi.org/10.1016/j.jhydrol.2016.11.016)	47.59	-84.28	456	Dfb	0.41	NA	-8.92	-71.97	3.45517	-12.9579	-91.8672	1114.17	1.90139	0.684028	0.975816	3.52361	12107.5	755.25	0.347021	19.703	58.6352	28
1003	Daru Co Lake	2009	Yuan et al. 2011 (doi:10.1007/S10933-011-9540-Y)	31.749	90.734	4697	EH	70	NA	-6.43	-69.8	584.998	-11.903	-84.2815	436.698	-2.81811	0.297067	0.597871	3.68027	16725.4	1019.65	18.9752	75.6011	27.2678	92
1004	Ebrie lagoon	2002	IAEA	5.3749	-3.8334	18	Aw	560	5	-2.855	-12.3	4489.66	-3.01447	-12.5066	1462.58	26.5089	2.80547	0.809667	1.27118	17117.5	1537.43	0.360492	33.4532	98.0941	10
1005	Enriquillo Lake	1984-1995	IAEA	18.518	-71.7994	-46	Aw	375	NA	3.68	18.3	3047.92	-2.75571	-12.6388	967.341	24.286	2.06763	0.681007	1.98832	18326	1822.42	0.750497	50.9435	94.9406	158
1006	Saumatre Lake	1993	IAEA	18.4913	-71.8828	15	Aw	120	NA	2.76	15.5	917.818	-2.89162	-13.7133	1222.09	23.96	2.04016	0.685231	1.74131	18300.2	1774.51	0.708556	51.9736	94.7027	66
1007	Wonchi Lake	2001, 2002, 2005	IAEA/Kebede et al 2009	8.7871	37.8856	3450	Cwb	4.4	30	5.36	35.04	37.1301	-0.519617	11.3652	1327.55	12.9147	0.916091	0.615132	1.1256	18374	1504.58	3.2828	82.5712	57.0284	5
1008	Luontolampi	2013	Isokangas et al 2015 (doi: 10.5194/hess-19-1247-2015)	64.575	26.4575	100	Dfb	0.004	4.1	-7.3	-64.9	0.03299	-14.5981	-108.705	590.723	1.42235	0.613432	0.905666	2.58333	8327.59	592.422	-1.80943	1.47477	33.6457	9
1009	Kishi Shabakty Lake	2016	Yapiev et al. 2020 (https://doi.org/10.1016/j.ejrh.2019.100644)	53.0759	70.1033	306	Dfb	16.8	6.6	-4.5	-46	139.699	-14.4282	-108.486	323.056	1.66002	0.571713	0.829806	3.88583	11493.6	965.675	-1.05327	14.8626	30.939	210
1010	Miguel Aleman Lake	1975	IAEA	18.2435	-96.4461	60	Am	478	NA	-6.32	-51.5	3948.79	-6.14443	-39.3765	2502.86	21.1518	1.86938	0.744633	1.94392	16104.5	1553.77	0.510506	39.2934	83.8063	87
1011	Loriscota Lake	1992	IAEA	-16.8833	-70.0167	4550	BWk	30	4.5	-10.8	-89.4	235.137	-16.5088	-120.509	541.784	3.80859	0.350601	0.436851	2.86408	17456.3	1517.6	5.74971	117.775	32.1804	46
1012	Lossit Lake	2011-2012	Hoogewerff et al. 2019 (doi:10.1080/10256016)	55.8127	-6.13846	90	Cfb	0.18	NA	-4.74	-29	1.46891	-7.31578	-50.229	1619.25	9.21458	0.927083	0.79596	6.51667	8738.67	773.5	-0.367915	-0.309183	61.2108	6
1013	Nan Ritheanan Lake	2011-2012	Hoogewerff et al. 2019 (doi:10.1080/10256016)	58.1133	-6.49628	32	Cfb	0.52	NA	-3.8	-27.1	4.36639	-6.94712	-46.0288	1368.38	8.22812	0.930417	0.85397	6.53438	8212.62	610.111	-0.251966	8.20715	46.0647	29
1014	Sabdavat Lake	2011-2012	Hoogewerff et al. 2019 (doi:10.1080/10256016)	58.1605	-6.49271	79	Cfb	0.18	NA	-3.73	-28.8	1.50707	-7.00132	-46.4899	1376	8.08125	0.922292	0.855008	6.72708	8192.35	606.75	-0.251966	8.20715	46.0647	29
1015	Thota Bridein Lake	2011-2012	Hoogewerff et al. 2019 (doi:10.1080/10256016)	58.159	-6.53184	43	Cfb	0.33	NA	-3.77	-27.7	2.79531	-7.01513	-46.5864	1390	8.03472	0.920139	0.855717	6.5125	8171.86	606.167	-0.251966	8.20715	46.0647	29
1016	Tollaidh Lake	2011-2012	Hoogewerff et al. 2019 (doi:10.1080/10256016)	57.747	-5.62979	117	Cfb	0.72	NA	-5.25	-38.8	5.92861	-7.31164	-49.6234	1987.23	8.32115	0.88859	0.810443	6.10449	8237.89	664.462	0.223623	9.47371	26.464	158
1017	Cliff Pond	2014-2015	United States Geological Survey	41.7596	-70.0182	0	Cfa	0.83	NA	-2.56	-21.35	6.79347	-6.81014	-41.9082	1108.9	9.82	1.03642	0.85433	5.38083	13198.1	1035.36	NA	NA	NA	23
1018	Crew Lake	1999-2000	United States Geological Survey	28.3733	-82.5304	20	Cfa	0.72	NA	2.52	12.1	6.02679	-3.49319	-17.9339	1331.17	21.8403	1.97181	0.753013	3.05833	17115.6	1737.43	1.45007	76.0211	59.4348	3
1019	Leclare Lake	1999-2000	United States Geological Survey	28.11	-82.539	12	Cfa	0.19	NA	2.95	12.6	1.50488	-3.37163	-16.9988	1300	22.3292	2.00083	0.741665	3.12083	17247.4	1767	3.89347	103.189	28.3147	24
1020	Moran Basin	2000	United States Geological Survey	48.0969	-115.695	1709.93	Dsb	0.07	NA	-15.01	-114	0.586665	-16.3502	-122.325	863.069	2.87663	0.510841	0.679849	3.21757	13118.3	971.882	-0.0907187	21.4298	43.3409	0
1021	Starr Lake	1996-2011	United States Geological Survey	27.9545	-81.5923	20	Cfa	0.47	NA	2.39	11.6	3.63495	-3.23881	-16.058	1245.4	22.4367	1.968	0.724741	2.84667	17086.1	1765.6	0.69856	48.2715	75.6591	152
1022	Upper Shawme Lake	2014-2015	United States Geological Survey	41.745	-70.5014	0	Cfa	0.09	NA	-7.35	-44.8	0.692891	-6.98418	-43.2245	1183.49	9.88264	1.02738	0.843335	4.96003	13237.3	1083.3	0.658387	40.0785	59.0531	21
1023	Wales Lake	1999-2000	United States Geological Survey	27.9039	-81.5787	30.48	Cfa	1.21	NA	1.935	11.35	9.48535	-3.2112	-15.8444	1245.73	22.5045	1.97311	0.72363	2.82955	16968.4	1762.82	0.69856	48.2715	75.6591	71
1024	Dong Mo Lake	2002-2007	IAEA	21.0761	105.475	29	Cwa	15	NA	-8.06	-57.04	122.514	-8.34431	-57.5005	1686.44	23.1687	2.41631	0.851211	1.41878	14550	1275.57	0.453795	21.2053	67.4811	13
1025	Titicaca Lake	1975, 1997-2002	IAEA	-16.0047	-68.8494	3812	Cwb	8372	107	-3.99	-51.7	56977.2	-12.0051	-83.8039	796.257	6.90896	0.529031	0.531346	2.32657	16807.2	1445.97	2.48758	95.511	52.7461	144
1026	Cohoha Lake	2011-2012	IAEA	-2.5133	30.1061	1348	Aw	74	5	6.13	34.805	483.609	-3.19716	-13.9184	1034.89	20.6666	1.77682	0.729207	2.09146	15775.6	1503.9	1.26019	60.3736	68.3986	67
1027	Tanganyika	1973	Craig, H. Lake Tanganyika geochemical and hydrographic study: 1973 expedition. Report 75-5, 83 pp. (Scripps Institute of Oceanography La Jolla, California, 1975).	-3.86021	29.2778	773	Aw	32900	570	3.96	26.2	238000	-2.37221	-7.216	1043.26	22.3392	1.76287	0.65306	2.42742	17129.2	1817.62	4.01877	78.5337	60.2409	154
1028	Goos Harbour Reservoir	1966	IAEA	45.5454	-61.4139	138	Dfb	3.7	4	NA	-63	24.51	-10.0731	-68.1933	1561.82	5.1765	0.845214	0.956951	5.0515	12013.4	757.256	0.712375	29.7075	55.2974	29
1029	M25	2008	Gibson et al. 2017 (https://doi.org/10.1016/j.jhydrol.2016.11.016)	48.43	-91.49	409	Dfb	0.09	NA	-6.05	-55.42	0.651518	-12.8595	-92.7949	743.482	2.39371	0.688194	0.947864	2.64883	12048.3	831.974	0.0557187	18.4477	52.7777	161
1030	N26	2008	Gibson et al. 2017 (https://doi.org/10.1016/j.jhydrol.2016.11.016)	50.38	-86.78	313	Dfb	0.65	NA	-9.95	-80.86	4.5549	-14.5074	-105.8	779.667	-0.383333	0.640278	1.07718	2.91528	11839.2	690	0.06954	22.6085	45.9978	133
1031	Q33	2008	Gibson et al. 2017 (https://doi.org/10.1016/j.jhydrol.2016.11.016)	47.59	-84.19	527	Dfb	0.09	NA	-8.87	-74.69	0.656199	-13.0851	-92.8997	1108.69	1.69823	0.67528	0.977447	3.56291	12078.3	754.637	0.347021	19.703	58.6352	57
1032	Q56	2008	Gibson et al. 2017 (https://doi.org/10.1016/j.jhydrol.2016.11.016)	47.65	-84.13	454	Dfb	0.96	NA	-10.1	-77.32	7.014	-12.9221	-91.6988	1072.46	1.76859	0.681218	0.981086	3.49808	12096.9	746.583	0.347021	19.703	58.6352	43
1033	Bangkog Co Lake	2009	Yuan et al. 2011 (doi:10.1007/S10933-011-9540-Y)	31.745	89.431	4531	EH	357	NA	-5.26	-62.2	2478.88	-11.292	-79.0853	413.163	-0.326533	0.318834	0.534181	3.58191	16961.2	1231.17	20.1787	73.8998	25.8394	83
1034	Qinghai Lake	1999	Henderson A. C. G., Holmes, J. A. & Leng, M. J. Late Holocene isotope hydrology of Lake Qinghai, NE Tibetan Plateau: effective moisture variability and atmospheric circulation changes. Quaternary Sci. Rev. 29, 2215-2223 (2010).	36.7599	100.35	3192	Dwc	4186	21	2.69	13.25	29647.3	-11.0188	-77.9413	357.933	-2.01328	0.315974	0.599104	3.44425	16100.6	935.313	12.8913	70.3253	18.2822	145
1035	Tervalampi	2013	Isokangas et al 2015 (doi: 10.5194/hess-19-1247-2015)	64.5064	26.6722	100	Dfb	0.001	3.7	-8	-68.7	0.007398	-14.5517	-108.388	585	1.64167	0.621667	0.903497	2.65	8342.42	597	-1.21866	1.93932	33.2779	17
1036	R'kiz Lake	2008	IAEA	16.7802	-15.3331	13	BWh	129	1.5	2.97	4.87	949.463	-1.14057	-1.2919	179.739	28.2912	1.55042	0.403122	2.94943	20835.2	3040.81	9.63981	66.9151	20.0774	9
1037	Erdenet Lake	2005	IAEA	49.1072	104.071	1270	Dwc	12	NA	-7.79	-75.35	86.1376	-15.1123	-115.145	375.013	-2.10915	0.456293	0.871307	2.16147	13073.6	910.843	0.582546	35.1825	30.7769	12
1038	Trekhtsvetnoe Lake	2012	Lisitzin et 2013 ( https://doi.org/10.1134/S)	66.593	32.978	10	Dfb	0.03	NA	-5.6	NA	0.204652	-9.36377	-69.6022	515.922	0.289064	0.601471	0.963644	3.89232	8159.46	519	-16.7179	-1.23048	30.5744	13
1039	Cyohoha South Lake	2011	IAEA	-2.34147	30.0024	1348	Aw	74	5	5.45	32.04	483.609	-3.19716	-13.9184	1034.89	20.6666	1.77682	0.729207	2.09146	15775.6	1503.9	1.26019	60.3736	68.3986	67
1040	Guma reservoir	2013	IAEA	8.35924	-13.2003	264	Am	1.2	NA	-3.95808	-19.1226	8.72143	-2.14873	-4.60077	3133.1	24.6717	2.59317	0.83461	3.21083	17490.3	1572	1.01052	69.066	83.4916	2
1041	Egirdir	1964-1966	Dincer, T. The use of oxygen-18 and deuterium concentrations in the water balance of lakes. Water Resour. Res. 4, 1289-1305 (1968).	38.0238	30.8729	900	Csa	482	8	-2.3	-22	3281.87	-9.13594	-58.6889	558.496	10.3781	0.7571	0.601203	2.1917	16836.2	1453.85	1.14574	44.0274	41.4091	133
1042	Olabhat Lake	2011-2012	Hoogewerff et al. 2019 (doi:10.1080/10256016)	57.6517	-7.44833	8	Cfb	0.16	NA	-4.11	-29.1	1.16153	-6.68037	-43.4972	1408.5	8.69167	0.947917	0.843108	7.21667	8541.75	658.989	NA	NA	NA	13
1043	Allen Lake	1999-2000	United States Geological Survey	28.157	-82.4868	9.144	Cfa	0.1	NA	2.2	9.45	0.657618	-3.39939	-17.2182	1300.99	22.2059	1.98378	0.740881	2.97826	17274.8	1758.45	2.06154	83.3046	49.985	24
1044	Arrowhead Lake	2008-2009	United States Geological Survey	34.2504	-117.202	1554.48	Csb	2.59	NA	-1.915	-26.27	18.0934	-11.2243	-79.0857	950.04	11.601	0.569967	0.417271	3.88	18994.3	2010.54	7.01751	94.7662	19.6829	15
1045	Big Marine Lake	1981, 2014	United States Geological Survey	45.2122	-92.8786	286.207	Dfa	6.69	NA	-2.69	-32.1	47.3947	-9.83452	-67.8538	767.066	6.53125	0.852127	0.878379	3.14715	12814.2	1032.08	-0.182698	9.5112	69.134	62
1046	Deer Lake	2000	United States Geological Survey	28.1681	-82.4626	9	Cfa	0.14	NA	2.405	9.95	1.02789	-3.40135	-17.2349	1301.18	22.1975	1.98112	0.740268	2.92604	17223.2	1753	1.58952	78.181	55.5687	13
1047	Egypt Lake	1999-2000	United States Geological Survey	28.0114	-82.4929	0	Cfa	0.23	NA	1.255	5.05	1.68784	-3.29653	-16.4191	1275	22.6125	2.01958	0.735835	3.32083	17017.3	1790.5	1.59985	78.2931	55.4465	9
1048	Garretts Pond	2014-2015	United States Geological Survey	41.6913	-70.3485	0	Cfa	0.1	NA	-1.305	-16.5	0.667796	-6.86776	-42.2994	1138.17	9.97692	1.03667	0.845594	5.09663	13214.5	1075.42	NA	NA	NA	21
1049	Lucerne Lake USA	1999-2000	United States Geological Survey	28.077	-81.6834	30	Cfa	0.14	NA	3.21	15.7	0.930402	-3.24686	-16.118	1234.12	22.3755	1.96137	0.724988	2.83333	17186	1763.71	0.795217	49.7452	73.6242	152
1050	Menzie Lake	1999-2000	United States Geological Survey	28.0209	-81.619	30.48	Cfa	0.09	NA	2.24	9.85	0.606261	-3.2325	-16.008	1238.21	22.4314	1.96632	0.724356	2.84275	17012.5	1757.1	0.795217	49.7452	73.6242	152
1051	Thomas Lake	1999-2000	United States Geological Survey	28.0111	-81.7787	32.528	Cfa	0.23	NA	2.63	12.35	1.64238	-3.2717	-16.2916	1253.5	22.5042	1.96667	0.721285	2.825	17164.9	1770	1.1713	61.259	60.3256	97
1052	Walker Lake	1984, 1994-2000	United States Geological Survey	27.8547	-81.7195	50	Cfa	0.16	NA	1.825	-18.55	1.07634	-3.24768	-16.1063	1263.14	22.4142	1.97651	0.728869	2.81667	17143.1	1768.5	0.69856	48.2715	75.6591	22
1053	Yellowstone Lake	2010	Jasechko et al. 2013 (doi.org/10.1038/nature11983)	44.4622	-110.333	2357	Dfc	350	42	-16.64	-134.5	2599.97	-16.5078	-122.603	600.558	-0.113272	0.381174	0.628792	3.65601	14413.2	1063.09	0.994655	40.1715	32.8969	NA
1054	Caspian Sea	1995-1996	Froehlich, K. Evaluating the water balance of inland seas using isotopic tracers: the Caspian Sea experience. Hydrol. Process. 14, 1371-1383 (2000).	40.2679	50.9821	-28	BSk	379000	197	-1.7	-19.8	2400000	-10.2873	-74.1083	405.882	7.4312	0.802111	0.777303	3.45719	12364.9	1144.25	-1.15113	20.6122	33.761	32
1055	M36	2008	Gibson et al. 2017 (https://doi.org/10.1016/j.jhydrol.2016.11.016)	48.48	-91.67	378	Dfb	0.39	NA	-6.64	-60.49	2.46042	-12.883	-92.9595	750.333	2.525	0.694444	0.947574	2.575	12054.2	832.667	0.046234	18.2099	52.8489	228
1056	M45	2008	Gibson et al. 2017 (https://doi.org/10.1016/j.jhydrol.2016.11.016)	48.33	-91.66	404	Dfb	5.32	NA	-7.29	-63.21	33.8333	-12.794	-92.2355	742.702	2.40058	0.690877	0.951093	2.6462	12062.8	829.117	0.043727	18.0285	52.9546	220
1057	Maclntyre Lake	1966-1968	IAEA	45.652	-61.2751	36	Dfc	1	NA	NA	-59	5.57969	-9.76966	-65.8661	1466.08	5.56319	0.865903	0.954369	5.07431	12004	766.667	0.712375	29.7075	55.2974	16
1058	N38	2008	Gibson et al. 2017 (https://doi.org/10.1016/j.jhydrol.2016.11.016)	50.33	-86.85	301	Dfb	68.23	NA	-10.07	-80.89	392.522	-14.4456	-105.27	777.996	-0.37965	0.642555	1.08072	2.95441	11838.6	685.422	0.06954	22.6085	45.9978	152
1059	O22	2008	Gibson et al. 2017 (https://doi.org/10.1016/j.jhydrol.2016.11.016)	49.75	-83.95	238	Dfb	0.52	NA	-10.53	-81.99	3.09508	-14.1923	-102.81	827.6	0.385	0.6515	1.03657	2.77	11863.2	738.8	0.057401	18.2729	49.8691	43
1060	P65	2008	Gibson et al. 2017 (https://doi.org/10.1016/j.jhydrol.2016.11.016)	48.34	-85.33	463	Dfb	1.52	NA	-9.06	-73.17	9.44012	-12.9861	-92.819	867.2	1.02611	0.665111	1.01035	3.51056	12011	711.125	0.325316	28.7198	45.0797	72
1061	P69	2008	Gibson et al. 2017 (https://doi.org/10.1016/j.jhydrol.2016.11.016)	48.07	-85.41	NA	Dfb	8.19	NA	-9.48	-73.2	50.0251	-12.4613	-88.6813	895.108	1.65783	0.678163	0.984465	3.79819	12069.9	721.329	0.375775	31.2341	45.5338	58
1062	Nam Co	2007	Liu, X. & Chen, J. Studying of Model of Stable Isotope Fractionation in Lake Taking the Nam Co Lake as an example. Proceedings of the International Forum on Porous Flow and Applications, Wuhan City, China (2009).	30.712	90.6482	4718	Dwb	1920	NA	-7.3	-69.85	10764.8	-12.2731	-86.7471	378.795	-2.03719	0.299097	0.568107	3.70184	16863.4	1040.04	10.6273	74.7375	31.2219	199
1063	Arenal Lake	1995, 1997	IAEA	10.4733	-84.7647	544	Af	85	40	-4.5	-25.7	495.545	-5.57081	-34.2748	3229.24	21.899	2.25394	0.857677	3.00322	19434.7	1595.02	0.447867	40.3425	92.5404	37
1064	Cuicocha Lake	1987	IAEA	0.2833	-78.355	3246	Cfb	4	NA	-6.07	-57.9	22.962	-7.64175	-50.1399	943.926	8.76605	0.955494	0.84558	3.03241	14824.3	1033.56	0.858183	46.1805	54.6455	12
1065	Laguna Bruja	2002	IAEA	13.7105	-88.7576	500	Aw	0.2	NA	3.355	4.82	1.19674	-4.74932	-28.5824	1978.57	23.609	2.23218	0.765728	1.93021	19964.7	1805	0.988042	63.7486	85.1219	2
1066	Chamo Lake	1976, 1992, 2005	Craig 1977/IAEA/Kebede et al 2009	5.92	37.58	1102	Aw	317	NA	7.8	50.1	1799.79	-1.94749	-3.60138	901.868	21.5992	1.67707	0.649965	1.84076	19820.3	1944.4	1.79498	87.9822	61.8241	210
1067	Haik Lake	1976, 1996, 2002-2005	Schoel & Faber, 1976/Kebede et al 2009	11.3385	39.6965	2030	Cfb	23	NA	8.815	53.14	139.526	-3.58992	-13.1789	982.006	17.5706	1.20049	0.597609	1.58848	19488.5	1812.53	2.58314	72.9583	61.488	56
1068	Small Prespa	1989-1992, 2000, 2005	IAEA	40.7469	21.11	853	Cfb	43	NA	-2.5	-37	243.311	-9.28903	-63.0699	789.965	9.35536	0.818986	0.696514	2.24781	14819.5	1209.76	0.479156	26.8617	51.5174	101
1069	Unknown Lake 1	2016-2018	Cluett &Thomas 2020 (doi: 10.1007/s10933-020-00114-4)	66.7623	-50.8146	305	ET	104.89	NA	-21.1303	-167.629	596.296	-14.5562	-109.431	275.169	-5.27001	0.373757	0.904336	3.5015	8699.98	500.79	-3.38708	15.0837	12.6643	110
1070	Garda	2006	Longinelli, A. et al. A stable isotope study of the Garda lake, Northern Italy: its hydrological balance. J. Hydrol. 360, 103-116 (2008)	45.6049	10.6351	65	Cfa	370	136	-7.32	-55.1	2234.64	-9.73717	-68.0026	587.652	8.05746	0.858402	0.797068	1.93398	12775.1	944.862	0.109339	24.3141	48.2261	78
1071	Bayannuur Lake	1991	IAEA	48.8486	90.9278	1491	BWk	64.2	50	-6.87	-50	378.357	-15.6499	-119.033	140.214	-1.52337	0.401768	0.734757	1.73557	13673.3	921.32	1.05464	37.5991	19.7936	4
1072	Xolotlan Lake	1989, 1996-1999	IAEA	12.1605	-86.3232	39	Aw	1024	9.5	-0.17	-5.3	6092.62	-4.52603	-26.8569	1349.55	25.4187	2.44645	0.753106	2.2664	20739.3	1965.06	0.97261	56.9952	97.8732	119
1073	Danao Lake	1974, 1980, 1982, 1990	IAEA	11.0723	124.702	650	Af	1.5	80	-5.56	-36.3	8.30062	-6.49606	-39.4692	2830.22	23.8111	2.64315	0.895742	2.04259	15618.3	1342.7	0.429105	45.9599	109.753	0
1074	Beysehir	1964-1966	Dincer, T. The use of oxygen-18 and deuterium concentrations in the water balance of lakes. Water Resour. Res. 4, 1289-1305 (1968).	37.7724	31.5212	1129	BSk	650	5	-0.7	-14	4088.45	-9.21414	-58.5824	586.456	10.0806	0.720679	0.583781	2.19266	17083.7	1472.23	1.45141	52.7462	41.6535	135
1075	Nan Eun Lake	2011-2012	Hoogewerff et al. 2019 (doi:10.1080/10256016)	57.5823	-7.26295	10	Cfb	2.56	NA	-4.13	-27.5	15.466	-6.78423	-44.4385	1429.09	8.79461	0.942549	0.832515	6.80956	8444.05	639.73	NA	NA	NA	44
1076	Alica Lake	1998-2000	United States Geological Survey	28.1339	-82.6018	10.3541	Cfa	0.38	NA	2.8	12.7	2.39668	-3.38412	-17.0928	1310.67	22.1889	2.00278	0.748752	3.15278	17320.6	1767.75	3.89347	103.189	28.3147	38
1077	Aurora Lake	1999	United States Geological Survey	27.8825	-81.4662	20	Cfa	0.51	NA	0.895	3	3.19048	-3.16584	-15.4953	1239	22.4042	1.98042	0.730756	2.87083	17131.4	1762.75	0.823111	53.6738	72.0631	71
1078	Birch Lake	2011	United States Geological Survey	45.0822	-93.0356	283	Dfa	0.41	NA	-3.35	-31.5	2.59458	-9.71342	-66.9638	755.2	7.03667	0.8625	0.858716	3.235	12828.9	1066.4	0.933033	40.1977	31.3931	91
1079	Denton Lake	1998-2000	United States Geological Survey	27.5567	-81.4854	30	Cfa	0.26	NA	0.49	3.1	1.53522	-3.08692	-14.8718	1209.62	22.5386	2.0019	0.732674	2.78333	17190	1763.86	0.67976	48.3116	77.6774	136
1080	Iola Lake	1999-2000	United States Geological Survey	28.3914	-82.2981	30.48	Cfa	0.38	NA	2.37	11.25	2.38332	-3.50065	-18.0356	1309.33	21.7778	1.93417	0.741465	2.70556	17250.8	1722.33	0.880166	57.4867	80.1805	19
1081	Rogers Lake	1998-2000	United States Geological Survey	28.1086	-82.5857	1.32283	Cfa	0.32	NA	3.07	15.4	1.98889	-3.36845	-16.9721	1303.33	22.2611	2.00694	0.747018	3.20833	17333.7	1771.67	3.89347	103.189	28.3147	38
1082	Sand Hollow Res	2003, 2007-2008	United States Geological Survey	37.1213	-113.382	914.4	BWk	4.75	NA	-8.935	-76.335	29.5038	-9.83963	-72.5238	282.854	15.7571	0.623902	0.348528	3.23923	18868.4	2455.45	3.04075	66.0184	23.46	2
1083	Turtle Lake	2012-2014	United States Geological Survey	45.0928	-93.1308	271.577	Dfa	1.8	NA	-2.785	-31.25	11.3726	-9.70449	-66.8918	747.889	7.18102	0.863009	0.850762	3.24259	12847.4	1073.8	0.933033	40.1977	31.3931	91
1084	White Bear Lake	2010-2014	United States Geological Survey	45.0639	-92.9775	281	Dfa	10	NA	-2.465	-29.25	63.533	-9.73783	-67.1508	760.44	6.85117	0.859983	0.867183	3.22858	12862.7	1055.11	-0.0127917	14.1916	63.4324	91
1085	Maracaibo Lake	1999-2001	IAEA	9.24583	-71.1742	0	BSh	13210	5	-1.4	-11.1	80877.1	-4.93915	-31.1193	1552.6	24.0737	2.41686	0.806232	2.30433	17310.6	1646.96	0.388325	25.3873	111.446	2
1086	Vincent Lake	2014	Bryan et al. 2016 (doi.org/10.1016/j.jhydrol.2016.09.043)	-31.9964	115.522	2	Csa	0.5	NA	1.68	9.1	2.32079	-4.30405	-21.5229	613.333	18.5722	1.36278	0.636996	5.33611	20242.4	2061	NA	NA	NA	56
1087	L23	2008	Gibson et al. 2017 (https://doi.org/10.1016/j.jhydrol.2016.11.016)	49.82	-91.26	416	Dfb	1.21	NA	-9.89	-78.76	5.9752	-14.2684	-104.117	746.182	0.783333	0.666061	1.02965	2.75833	11906.8	772.417	-0.0071271	20.2971	48.5742	182
1088	L24	2008	Gibson et al. 2017 (https://doi.org/10.1016/j.jhydrol.2016.11.016)	49.55	-91.59	417	Dfb	24.88	NA	-7.4	-65.52	117.899	-14.1388	-103.074	778.584	1.1931	0.67687	1.01592	2.72923	11940.1	778.164	0.0506195	21.3235	48.4701	229
1089	La Biche Lake	1966	IAEA	54.7734	-111.989	544	Dfb	234	8.4	NA	-110.5	1172.93	-14.9129	-111.972	493.962	1.19979	0.616513	0.924888	3.33287	12180	840.851	-10.1451	16.989	39.4694	159
1090	Landrie Reservoir	1966-1968	IAEA	45.5884	-61.3162	20	Dfb	2.8	NA	NA	-55	12.9465	-9.6827	-65.1042	1496.96	5.72083	0.875451	0.954399	5.16875	12027.1	755.375	0.712375	29.7075	55.2974	16
1091	M31	2008	Gibson et al. 2017 (https://doi.org/10.1016/j.jhydrol.2016.11.016)	48.26	-91.03	442	Dfb	0.2	NA	-7.63	-62.69	0.963243	-12.623	-91.0304	729.5	2.30833	0.67875	0.94056	2.925	12073.1	822	0.0966398	21.7218	49.086	218
1092	M40	2008	Gibson et al. 2017 (https://doi.org/10.1016/j.jhydrol.2016.11.016)	48.72	-91.38	432	Dfb	4.45	NA	-6.68	-62.44	21.3946	-13.2124	-95.557	753.568	1.88919	0.679369	0.970017	2.62072	12016.6	810.917	0.0421632	18.6044	51.4742	257
1093	Pinkney Lake	2003	L.Wassenaar, private data	54.0454	-105.076	686	Dfb	1.15	20	-7.8	-82.96	5.66072	-15.8736	-119.924	481.3	-0.101667	0.582	0.95927	3.34417	12292.2	799.091	-1.49021	15.2875	42.9245	35
1094	Ste. Anne Lake	1966	IAEA	53.6321	-114.71	730	Dfb	54.5	4.8	NA	-105	273.493	-16.4444	-124.679	539.417	2.33961	0.627343	0.867389	3.1227	12363.4	865.816	2.27459	7.73056	41.47	70
1095	Embalse Micro Numero Siete	2008	IAEA	21.4483	-77.9167	110	Aw	2	NA	-4.275	-33.8	10.5837	-2.15742	-8.06813	1397	25.0821	2.47288	0.776644	2.57244	20218.1	1889.77	0.536691	43.2618	93.9123	8
1096	Tana Lake	1976, 2001, 2003	Craig 1977/IAEA/Kebede et al 2009	11.5938	37.3913	1787	Cwb	3200	9	4.875	37.75	15091.6	-1.71242	-0.248736	1292.52	18.398	1.30145	0.61501	1.53925	19532.4	1823.95	3.1711	76.8169	59.2883	159
1097	Tervatienlampi	2013	Isokangas et al 2015 (doi: 10.5194/hess-19-1247-2015)	64.5521	26.6351	100	Dfb	0.001	3.5	-7.9	-69.3	0.005154	-14.5807	-108.6	586	1.55833	0.618333	0.904038	2.61667	8341.5	597	-1.21866	1.93932	33.2779	18
1098	Prespa Lake	1989-1992, 2000	IAEA	40.85	21.017	853	Cfb	259	14	-1.7	-21.7	1340.05	-9.53006	-65.5303	807.439	8.81396	0.803368	0.708653	2.36324	14746.2	1179.1	0.447053	27.8096	53.7838	101
1099	Unknown Lake 21	2016-2018	Cluett &Thomas 2020 (doi: 10.1007/s10933-020-00114-4)	66.9887	-51.4417	115	ET	2.71	NA	-10.0934	-96.8188	14.4288	-16.2007	-123.57	293.591	-5.47367	0.376705	0.925677	3.49905	8723.91	494.023	-10.4334	15.8405	12.7826	161
1100	Askja Lake	1957	IAEA	65.0333	-16.8	1516	Cfc	11	NA	NA	-99	50.3425	-11.4999	-88.0614	1154.57	-2.13998	0.440507	0.843083	10.0896	7291.04	311.543	-0.602276	-3.37563	12.4915	14
1101	Chilka Lake	1995	IAEA	19.7661	85.5087	0	Aw	1000	NA	-2.1	-19	5271.33	-5.45031	-34.3897	1427.57	26.7809	2.64707	0.751814	1.89227	18701.8	1796.28	1.16586	54.7742	69.719	164
1102	Biwa	1997	Taniguchi, M., Nakayama, T., Tase, N. & Shimada, J. Stable isotope studies of precipitation and river water in the Lake Biwa basin, Japan. Hydrol. Process. 14, 539-556 (2001).	35.3456	136.171	85.6	Cfa	674	40	-6.84	-42.2	3582.07	-8.13737	-54.4149	1833.07	13.2851	1.26608	0.829808	2.89181	13037.2	1134.08	6.43625	44.0414	38.346	196
1103	Shortandy Lake	2016	Yapiev et al. 2020 (https://doi.org/10.1016/j.ejrh.2019.100644)	52.9874	70.2197	396	Dfb	14.7	11.8	-4	-45.5	66.7273	-14.4417	-108.604	318.157	1.38353	0.563084	0.833653	3.84829	11572.4	949.286	-1.58778	16.0644	29.8786	210
1104	Oro Lake	2000	IAEA	16.2647	-3.70933	259	BWh	69	NA	6.92	25.895	360.054	-2.46782	-11.9902	194.961	27.7665	1.28993	0.345804	2.72454	21378.5	3027.62	10.2757	69.7613	23.7589	87
1105	Taupo Lake	1980	Stewart, M. K. & Taylor, C. B. Environmental isotopes in New Zealand hydrology: 1 Introduction: The role of oxygen-18, deuterium, and tritium in hydrology. New. Zeal. J. Sci. 24, 295-311, 1982. (1981).	-38.7908	175.904	356	Cfb	616	110	-5.31	-33	3383.05	-6.75089	-41.5415	1635.65	10.2729	0.980821	0.784349	3.55002	14428.8	1072.44	0.652868	37.8226	63.3773	220
1106	Sluggish Lake	2015-2016	Ala-aho et al. 2017 (doi: 10.5285/ca17e364-638d-4949-befb-b18b3770aec6)	58.8186	81.4807	51	Dfb	0.0544458	NA	-9.9	-101	0.29747	-15.9858	-121.069	527.184	-1.306	0.5725	1.0304	2.86667	10461	702.566	-43.5606	3.43477	34.5349	18
1107	Van Lake	2010	Kwiecien, O. et al. Hydrological Conditions in Eastern Anatolia Over the Last CA. 500 KA - First Insights from Lake Van. Presentation at the American Geophysical Union Fall Meeting 2011, December 5-9, San Francisco, U. S. A.	38.614	42.9182	1640	Dsb	3755	171	0.95	-6.7	17015.5	-9.21863	-59.9609	524.718	6.88654	0.641453	0.645253	1.94283	17073.9	1342.6	1.22967	39.4959	40.0895	232
1108	Langavat Harris Lake	2011-2012	Hoogewerff et al. 2019 (doi:10.1080/10256016)	57.7935	-6.97341	33	Cfb	1.57	NA	-3.78	-27.7	8.59077	-6.95129	-45.9598	1523.19	8.22708	0.916198	0.840979	6.83333	8310.67	643.059	-0.141724	10.0975	48.3175	10
1109	Great Pond	2014-2015	United States Geological Survey	41.9385	-69.9993	0	Cfa	0.18	NA	-1.705	-18.6	0.953046	-6.95254	-43.1163	1073.44	9.64838	1.01936	0.850004	5.45845	13202.8	1046	NA	NA	NA	23
1110	Hi-Desert Pond	1997-2013	United States Geological Survey	34.1308	-116.374	975.36	BSk	0.02	NA	-10.185	-73.85	0.097062	-8.36545	-57.6702	226.367	17.2112	0.699014	0.355967	3.85	19328.9	2642.53	7.94099	77.7376	19.0395	0
1111	Hollingsworth Lake	1996	United States Geological Survey	28.0184	-81.947	30	Cfa	1.4	NA	1.225	7.45	6.9474	-3.32534	-16.6906	1267.73	22.5114	1.9678	0.721386	2.85833	17013	1759.55	1.1713	61.259	60.3256	112
1112	Inyo Craters Lake	1986	United States Geological Survey	37.6919	-119.012	2453.64	Csb	0.005	NA	-10	-86	0.024113	-13.0146	-95.3371	477	4.44167	0.3475	0.414158	4.08333	17995.7	1590	2.70077	74.977	30.0161	0
1113	Jenkins Pond	2014-2015	United States Geological Survey	41.5995	-70.5811	0	Cfa	0.35	NA	-3.39	-26.95	1.69118	-6.82514	-41.9179	1186.5	10.0917	1.045	0.845866	4.95417	13282.2	1083.33	NA	NA	NA	25
1114	Long Pond	2011, 2014-2015	United States Geological Survey	41.7205	-70.0666	0	Cfa	2.94	NA	-2.38	-20.2	16.0877	-6.79028	-41.7319	1109.75	9.85069	1.03854	0.854321	5.32604	13189.8	1041.31	NA	NA	NA	91
1115	Pasadena Lake	1999-2000	United States Geological Survey	28.3197	-82.222	29	Cfa	1.1	NA	3.045	16	5.84089	-3.43917	-17.5615	1293.71	21.9714	1.94262	0.735952	2.71071	17178.9	1731.14	0.929776	58.7886	79.0776	8
1116	Pelican Lake	1989	United States Geological Survey	40.1839	-109.68	1463.04	BSk	5.16	NA	-3.65	-57.5	25.808	-12.5215	-95.1683	209.861	8.40949	0.624977	0.566607	2.35208	16690.5	1601.11	1.95026	54.7596	26.6011	14
1117	Starvation Lake	1999-2000	United States Geological Survey	28.1231	-82.5034	5	Cfa	0.12	NA	2.345	9.35	0.589769	-3.38579	-17.1117	1300.49	22.2814	1.9925	0.740725	3.04829	17297.5	1763.45	1.85994	81.1162	52.3699	24
1118	Winchester Pond	1995	United States Geological Survey	33.7089	-117.124	445.008	BSk	0.4	NA	-4.92	-43.8	1.93486	-7.26481	-48.8723	343.5	17.725	0.97375	0.48004	2.9	18411	2232.5	8.8898	94.5304	16.7575	1
1119	Lago Esmeralda	1998	Stern & Blisniuk 2002 (doi:10.1029/2002JD002509)	-47.3117	-72.5963	291	BSk	7.2	NA	-8.9	-73.6	29.0755	-11.8588	-88.3987	723.14	7.578	0.701033	0.67257	5.27883	11288.3	1037.5	-0.42699	17.0665	34.5397	27
1120	Barrine Lake	2012	Analyses by Dr. Niels C. Munksgaard, James Cook University, Cairns, Australia	-17.2394	145.636	743	Cfa	1	50	1.31528	3.99929	4.2277	-4.18576	-21.2877	2142.4	20.435	1.93833	0.806936	4.39833	19339.4	1751	0.7765	62.2072	86.4944	99
1121	Evella Lake	2013	Analyses by Dr. Niels C. Munksgaard, James Cook University, Cairns, Australia	-12.513	135.803	61	Aw	1.4	NA	1.54	-0.11	5.76983	-4.96768	-27.7264	1176.75	26.8385	2.52083	0.713538	3.20625	20475.3	2151.62	1.47405	76.8441	68.8093	3
1122	Neusiedl Lake	2010-2012	IAEA	47.8519	16.7754	115	Cfb	315	1	-3.37	-32.4	1186.38	-8.94445	-61.9457	598.205	10.0608	0.965961	0.783504	3.1583	11761.6	1010.93	-0.436353	-0.17441	60.9905	48
1123	Tonle Sap	2003-2004	Kabeya, N. et al. Isotopic investigation of river water mixing around the confluence of the Tonia Sap and Mekong rivers. Hydrol. Process. 22, 1351-1358 (2008).	12.9276	104.054	0.5	Aw	12876	1	-6.155	NA	54927.8	-7.61373	-50.6285	1417.89	27.1211	2.68099	0.746385	1.43334	19366.8	1820.7	0.57032	40.8482	96.9247	NA
1124	Cold Lake	1966	IAEA	54.4669	-110.17	540	Dfb	373	50	NA	-97.5	1507.52	-15.1225	-113.898	440.41	1.06283	0.595187	0.90174	3.62293	12302.6	855.923	-3.65959	14.8356	42.7131	188
1125	Great Bear	2010	Jasechko et al. 2013 (doi: 10.1038/nature11983)	65.918	-120.819	170	Dfc	31153	71.7	-18.62	-154.7	124000	-21.1408	-165.672	265.685	-6.94772	0.409822	1.12725	3.59971	9504.4	573.506	-4.64189	20.8064	20.519	289
1126	Heritage Lake	2003	L. Wassenaar, private data	53.9299	-105.164	553	Dfb	2.9	17	-7.78	-84.08	11.3723	-15.8846	-120.062	473	0.117754	0.595471	0.965956	3.34203	12331.6	807.783	-1.70288	15.6316	42.2529	42
1127	M37	2008	Gibson et al. 2017 (https://doi.org/10.1016/j.jhydrol.2016.11.016)	48.52	-91.33	412	Dfb	0.51	NA	-7	-62.22	2.12788	-12.9599	-93.5853	751.75	2.15208	0.683125	0.957231	2.67083	12012.7	819.75	0.042532	18.6104	51.4943	183
1128	M41	2008	Gibson et al. 2017 (https://doi.org/10.1016/j.jhydrol.2016.11.016)	48.36	-91.75	379	Dfb	3.57	NA	-5.95	-58.53	13.5336	-12.8124	-92.3317	744.708	2.55937	0.696562	0.948143	2.59444	12057.4	832.4	0.0401789	17.8415	53.0531	184
1129	M48	2008	Gibson et al. 2017 (https://doi.org/10.1016/j.jhydrol.2016.11.016)	48.74	-91.49	436	Dfb	6.58	NA	-6.99	-62.14	28.8088	-13.2248	-95.6652	762.377	1.93601	0.681368	0.969619	2.60204	12018.4	814.111	-0.852555	14.8499	50.88	96
1130	N34	2008	Gibson et al. 2017 (https://doi.org/10.1016/j.jhydrol.2016.11.016)	50.25	-86.98	336	Dfb	8.09	NA	-8.98	-76.62	29.6789	-14.407	-104.91	779.13	-0.400772	0.641543	1.08068	3.04244	11834.4	688.37	0.137673	23.263	46.1894	152
1131	Q23	2008	Gibson et al. 2017 (https://doi.org/10.1016/j.jhydrol.2016.11.016)	47.68	-84.83	382	Dfb	0.04	NA	-10.09	-77.65	0.162325	-12.3369	-87.346	1030.68	2.2247	0.69244	0.96527	3.6247	12144.8	753.179	0.347021	19.703	58.6352	157
1132	Q27	2008	Gibson et al. 2017 (https://doi.org/10.1016/j.jhydrol.2016.11.016)	47.55	-84.35	475	Dfb	0.04	NA	-8.67	-71.24	0.162723	-12.8599	-91.105	1138.54	2.02917	0.687113	0.971306	3.55595	12122.8	759.143	0.347021	19.703	58.6352	28
1133	Wabamum Lake	1966	IAEA	53.5563	-114.731	727	Dfb	82	11	NA	-90	339.424	-16.3239	-123.736	527.034	2.85037	0.625101	0.833461	3.16917	12403.6	900.154	3.62142	7.835	41.3527	70
1134	Chen Co Lake	2009	Yuan et al. 2011 (doi:10.1007/S10933-011-9540-Y)	28.962	90.489	4434	EH	40	NA	-5.56	-70	152.387	-15.3634	-111.551	299.335	2.02148	0.361594	0.511431	3.18871	17285.3	1296.91	16.5626	84.7383	41.0182	238
1135	Tota Lake	1999-2001	IAEA	5.4903	-72.9333	3015	Cfb	55	33	-3.11	-34.15	223.791	-5.37207	-32.4055	1028.86	9.75145	0.973285	0.805989	1.06979	16366.6	1167.27	0.861367	41.4083	47.5261	47
1136	Nicaragua Lake	1997	IAEA	11.1833	-85.517	31	Aw	8157	13	0.59	3.5	29630.1	-4.52079	-26.4279	1868.24	25.8733	2.62495	0.786553	2.41416	20350.3	1877.27	0.97261	56.9952	97.8732	284
1137	Ardibbo Lake	1999, 2003, 2005	Kebede et al 2009	11.2615	39.7604	2134	Cfb	16	52	11.225	8.34	55.9676	-3.59307	-13.0997	982.087	16.858	1.14697	0.597309	1.49263	19428.9	1779.1	2.58314	72.9583	61.488	56
1138	Hardibo Lake	2002	Kebede et al 2009	11.2733	39.7572	2133	Cfb	16	52	8.22	54.6	55.9676	-3.59307	-13.0997	982.087	16.858	1.14697	0.597309	1.49263	19428.9	1779.1	2.58314	72.9583	61.488	56
1139	Koivujarvi Lake 2	2013	Isokangas et al 2015 (doi: 10.5194/hess-19-1247-2015)	64.5917	26.4201	100	Dfb	0.03	2.6	-11.6	-87.3	0.105262	-14.5918	-108.646	586	1.42431	0.614167	0.906623	2.575	8323.42	592	-1.80943	1.47477	33.6457	NA
1140	Yojoa Lake	1985, 2008-2009	IAEA	14.7944	-87.9853	718	Am	79	15	-2.44	-15.655	288.253	-5.64675	-35.5831	1978.89	22.0653	2.05171	0.772844	1.74714	20035.4	1762.29	0.584396	54.3696	106.184	54
1141	Ngebel Lake	1990	IAEA	-7.80098	111.633	738	Am	1.2	NA	-6.25	-35.4	4.96403	-6.1085	-37.4167	2908.5	21.6583	2.00792	0.775377	1.57639	17378.7	1475	0.323969	32.7828	100.222	6
1142	Victoria Lake	2003-2013	IAEA	-0.06148	34.0434	1135	Af	59945	41	3.41	25.25	243000	-2.22088	-5.84624	1175.89	21.0396	1.8001	0.722	2.34862	17705.5	1685.2	1.70262	66.1121	76.7056	275
1143	Issyk-Kul Lake	1998	Ricketts, R. D. Johnson, T. C., Brown, E. T., Rasmussen, K. A. & Romanovsky, V. V. Trace element and stable isotope study of the Holocene paleoclimate of Lake Issyk-Kul. Palaeogeogr. Palaeoclimatol. Palaeoecol. 176, 207-227 (2001).	42.3883	77.2865	1670	BSk	6236	278	-0.68	-9.5	27917.6	-12.0315	-87.5175	376.868	1.859	0.478595	0.684825	2.08955	14975.2	1059.32	0.840008	38.0667	36.1749	214
1144	Malawi Lake	1973, 2014-2015	IAEA/Banda et al. 2019 (https://doi.org/10.3390/w11122600)	-14.1901	34.605	468	Cwb	29600	292	2.02	13.2	128000	-3.96913	-19.3395	1162.11	21.1836	1.78211	0.708489	2.35217	17396.5	1713.61	4.41773	84.5006	56.7849	237
1145	Bekok Lake	2004	IAEA	2.10736	103.09	16	Af	12	NA	-5.3	-35.68	51.0147	-6.5602	-40.9817	2218.32	26.5882	2.84333	0.816768	1.27125	16155.8	1464.98	0.149932	16.6049	111.286	33
1146	Mare Longue Reservoir	1976-1977, 1991-1995	IAEA	-20.3808	57.4598	570	Cfa	1	NA	-2.57	-10.2	3.98868	-4.36822	-23.4736	1750.6	20.5067	1.90283	0.788661	3.13167	18354	1447.4	8.09866	123.473	49.0108	NA
1147	Asososca Lake	1989-2005	IAEA	12.4378	-86.6605	67	Aw	1.2	95	-5.175	-36.35	5.25361	-4.64422	-27.9218	1438.71	26.2833	2.51631	0.73594	2.54048	20950.8	2066	0.97261	56.9952	97.8732	119
1148	Laguna Lake	1995	IAEA	14.4596	121.078	1	Aw	911	2.5	-4.145	-30.4	3217.92	-5.14889	-29.8842	2140.92	26.3142	2.7902	0.81456	1.81467	15991	1503.62	0.665037	46.7811	87.8825	229
1149	Onega Lake	2008	Luz B. & Barkan E. Variations of 17O/16O and 18O/16O in meteoric waters. Geochim. Cosmochim. Acta 74, 6276-6286 (2010).	61.6029	35.5729	33	Dfb	9700	30	-10.425	NA	41617.3	-14.5388	-108.485	637.319	2.33967	0.645156	0.892013	2.95029	8787.01	650.507	-4.78404	1.84978	41.4751	243
1150	Songkha Lake	2006	IAEA	7.62088	100.241	0	Am	1040	1.4	-6.18	-33.86	4653	-6.73318	-42.3684	1953.87	27.0165	2.79188	0.782043	1.49294	18451.4	1733.78	0.463275	39.5199	92.447	200
1151	Bhursta Benbecula Lake	2011-2012	Hoogewerff et al. 2019 (doi:10.1080/10256016)	57.4577	-7.32956	17	Cfb	0.13	NA	-3.6	-24.9	0.49029	-6.74593	-44.1265	1413.74	8.88019	0.94561	0.8304	6.9006	8528.72	650.457	-0.291966	-5.49217	52.3282	13
1152	Caravat Lake	2011-2012	Hoogewerff et al. 2019 (doi:10.1080/10256016)	57.5271	-7.28133	2	Cfb	2.85	NA	-2.99	-23.2	10.7651	-6.73881	-44.0885	1408.38	8.96806	0.949444	0.828832	6.82535	8473.69	643.12	-0.291966	-5.49217	52.3282	44
1153	Chill Donnain Uarach Lake	2011-2012	Hoogewerff et al. 2019 (doi:10.1080/10256016)	57.2198	-7.40864	3	Cfb	0.84	NA	-3.94	-27.1	3.52915	-6.6398	-43.2284	1363.43	8.94524	0.964881	0.843606	7.06667	8619.89	666	NA	NA	NA	42
1154	Druidibeg Lake	2011-2012	Hoogewerff et al. 2019 (doi:10.1080/10256016)	57.3224	-7.32968	3	Cfb	4.83	NA	-4.06	-28.2	17.2952	-6.71309	-43.837	1401.19	8.91157	0.949051	0.831655	6.83681	8556.09	659.579	-0.291966	-5.49217	52.3282	42
1155	Frisa Lake	2011-2012	Hoogewerff et al. 2019 (doi:10.1080/10256016)	56.5482	-6.043	82	Cfb	4.9	NA	-5.47	-38.7	18.8592	-7.31523	-50.0125	2178.49	8.97387	0.897883	0.783512	6.23784	8496.19	759.231	-0.391412	1.31085	52.5211	12
1156	Mbalawala Pond	2020	IAEA	-5.98704	35.6262	1138	BSh	1	NA	1.95292	10.1707	4.26825	-2.2173	-6.01052	577.8	22.345	1.71767	0.636088	3.24167	18047.3	2007.25	10.0897	91.8443	47.8681	4
1157	Copper Lake	2000	United States Geological Survey	48.0764	-115.686	1935.48	Dsb	0.01	NA	-9.82	-89.7	0.035884	-16.5523	-123.595	858	2.25833	0.475833	0.661728	3.35833	13092.8	960	-0.0907187	21.4298	43.3409	0
1158	Crooked Lake	1999-2000	United States Geological Survey	27.8278	-81.5531	30.48	Cfa	20.06	NA	2.145	12.65	85.062	-3.19651	-15.7138	1248.98	22.3895	1.98309	0.732394	2.81053	17344.5	1765.9	0.68641	47.8506	76.3537	148
1159	George Lake	1996, 1999	United States Geological Survey	28.0775	-81.7426	30	Cfa	0.18	NA	0.945	2.7	0.801833	-3.27509	-16.3165	1241.39	22.4612	1.96174	0.721356	2.825	17294.3	1775.75	0.834244	50.94	72.2442	250
1160	Osceola Lake	1999-2000	United States Geological Survey	28.1711	-82.5873	12.8443	Cfa	0.25	NA	2.725	12.5	0.906956	-3.41472	-17.329	1313.92	22.141	1.99237	0.747038	3.04389	17219	1755.43	3.89347	103.189	28.3147	38
1161	Round Lake	1985-1986, 1995-1997	United States Geological Survey	27.9639	-81.6754	30	Cfa	0.11	NA	0.39	-34	0.393756	-3.24493	-16.0863	1248.69	22.5346	1.9725	0.722087	2.825	17175.4	1765.15	0.69856	48.2715	75.6591	56
1162	Silver Lake	1999-2000	United States Geological Survey	28.0295	-81.729	34.9788	Cfa	0.22	NA	1.92	11.45	0.870261	-3.27005	-16.2816	1243.5	22.5833	1.96333	0.716608	2.825	17076.7	1766.5	0.795217	49.7452	73.6242	148
1163	SP-4 NEAR CASPER, WY	1989	United States Geological Survey	42.9	-106.514	1613.92	BSk	0.004	NA	-10.3	-97.5	0.014641	-12.9457	-95.1847	308.86	7.56659	0.5775	0.554484	4.19167	15417.1	1568.14	0.829244	33.8126	33.1237	0
1164	Springs Lake	1999-2000	United States Geological Survey	28.4933	-82.2976	30	Cfa	0.21	NA	1.715	8.2	0.889189	-3.54387	-18.3687	1313.53	21.5727	1.92361	0.746721	2.70876	17177.7	1706.34	0.880166	57.4867	80.1805	4
1165	Tsala Apopka Lake	2011-2012	United States Geological Survey	28.7511	-82.2801	10.9728	Cfa	77.34	NA	-0.05	0.05	337.975	-3.5547	-18.4428	1320.03	21.4014	1.92054	0.753395	2.74374	17136.4	1712.95	0.908799	56.6429	80.1939	7
1166	Walden Pond	1998-1999	United States Geological Survey	42.439	-71.3364	0	Cfa	0.24	NA	-3.85	-34.3	1.02821	-8.37685	-54.0108	1172.18	9.04316	0.93695	0.813787	3.58138	13110	1130	0.745176	39.4719	43.8934	8
1167	M29	2008	Gibson et al. 2017 (https://doi.org/10.1016/j.jhydrol.2016.11.016)	48.32	-91.14	409	Dfb	0.46	NA	-5.54	-52.97	1.19113	-12.7001	-91.6001	733.163	2.49459	0.683906	0.935216	2.80096	12043.7	843.096	0.0966398	21.7218	49.086	148
1168	Q10	2008	Gibson et al. 2017 (https://doi.org/10.1016/j.jhydrol.2016.11.016)	47.95	-84.82	293	Dfb	0.02	NA	-7.49	-68.27	0.063448	-11.8904	-84.229	945	2.36667	0.706667	0.975183	3.375	12131.2	744	0.347021	19.703	58.6352	62
1169	White Swan Lake	2003	L.Wassenaar, private data	49.9982	-115.414	1153	Dfb	2.3	8	-7.67	-85.82	6.65267	-18.0033	-135.452	805	-1.035	0.384583	0.678563	4.20333	12735.8	873.538	-1.20751	16.3473	37.7737	0
1170	Coatepeque Lake	2005	IAEA	13.8832	-89.5246	746	Aw	26	80	1.4	0.4	65.9787	-5.79429	-36.7008	1829.35	21.4192	2.03989	0.799341	2.21677	20342.5	1768.74	0.703868	57.285	99.3976	304
1171	Irvi-Ahveroinen	2013	Isokangas et al 2015 (doi: 10.5194/hess-19-1247-2015)	64.5906	26.4632	100	Dfb	0.01	3.8	-7.5	-65.6	0.026283	-14.6097	-108.796	591.869	1.42536	0.611776	0.903025	2.58333	8320.71	593	-1.80943	1.47477	33.6457	49
1172	Koivujarvi Lake 1	2013	Isokangas et al 2015 (doi: 10.5194/hess-19-1247-2015)	64.5926	26.4151	100	Dfb	0.02	1.7	-11.4	-85.7	0.067716	-14.5864	-108.598	584.517	1.44503	0.614424	0.905654	2.575	8325.17	592.558	-1.80943	1.47477	33.6457	NA
1173	Leva¤-Soppinen	2013	Isokangas et al 2015 (doi: 10.5194/hess-19-1247-2015)	64.5882	26.487	100	Dfb	0.02	1.5	-12.3	-91.4	0.05591	-14.5901	-108.64	586.038	1.45818	0.614151	0.904398	2.59151	8353.17	595.981	-1.80943	1.47477	33.6457	NA
1174	Syvajarvi	2013	Isokangas et al 2015 (doi: 10.5194/hess-19-1247-2015)	64.5975	26.4709	100	Dfb	0.1	3.5	-10.9	-84.2	0.305399	-14.5934	-108.664	590	1.44346	0.61366	0.90463	2.58333	8324.71	593.216	-1.80943	1.47477	33.6457	NA
1175	Tulijarvi Kirvesniemi	2013	Isokangas et al 2015 (doi: 10.5194/hess-19-1247-2015)	64.5991	26.4542	100	Dfb	0.2	2.4	-10.5	-81.3	0.557384	-14.5868	-108.602	588.673	1.43333	0.614023	0.905823	2.58333	8318.1	591.169	-1.80943	1.47477	33.6457	NA
1176	Ylimmainen	2013	Isokangas et al 2015 (doi: 10.5194/hess-19-1247-2015)	64.5301	26.6545	100	Dfb	0.09	1.1	-9.7	-77.6	0.2552	-14.5987	-108.76	590	1.51667	0.617083	0.90491	2.65417	8327.83	594.5	-1.21866	1.93932	33.2779	NA
1177	Cuitezo Lake	1981	IAEA	19.9418	-101.139	1830	Cwb	300	27	2.61	-20.7	1015.58	-8.24438	-55.7904	767.569	16.8379	1.13908	0.593956	2.13603	18353.8	1787.28	1.75018	78.2628	65.3955	170
1178	Yanamate Lake	1992-1994	IAEA	-10.718	-76.259	4300	ET	3	NA	-14.15	-109.4	8.2769	-15.7196	-115.214	1042	5.09333	0.695417	0.791925	3.60917	14258.8	1008.09	2.09499	92.6043	56.5929	30
1179	Holon Lake	1992	IAEA	6.10662	124.897	1300	Aw	2.9	NA	-5.36	-39.5	7.43823	-8.40421	-52.8115	2273.1	20.2583	2.29825	0.967269	2.02083	15886.2	1269.27	0.599032	56.6811	97.4296	4
1180	Karymskoe Lake	1996	IAEA	53.9813	159.459	613	Dfb	10.2	NA	-11.415	-92	35.2585	-15.8391	-121.05	1053.29	-1.91274	0.461881	0.869276	3.26357	10892.4	562.029	-8.41731	4.14207	23.1223	10
1181	Kislo-Sladkoe Lake	2012	Lisitzin et 2013 ( https://doi.org/10.1134/S)	66.548	33.136	2	Dfb	0.02	NA	-4.65	NA	0.057621	-13.7619	-102.377	511	0.498308	0.604065	0.953248	3.93333	8195.42	539.919	NA	NA	NA	13
1182	Svitiaz Lake	1971-1972	Veitshtein 1982 Leningrad	51.4966	23.8461	163	Dfb	25.2	6.9	-10.8	-70	85.3132	-10.1	-71.588	547.748	7.45865	0.875624	0.846951	3.14486	10887.9	836.291	-0.0178443	2.22974	47.2501	69
1183	Humnavat Lake	2011-2012	Hoogewerff et al. 2019 (doi:10.1080/10256016)	57.7861	-6.90069	9	Cfb	0.24	NA	-2.36	-20.4	0.717675	-6.80513	-44.7694	1431	8.59167	0.944583	0.845852	6.54583	8387.71	634.5	-0.141724	10.0975	48.3175	10
1184	North Scadavay Lake	2011-2012	Hoogewerff et al. 2019 (doi:10.1080/10256016)	57.5864	-7.24035	6	Cfb	6.93	NA	-3.6	-25	23.3376	-6.78247	-44.4281	1427.21	8.80016	0.942981	0.832583	6.76378	8443.68	639.491	NA	NA	NA	44
1185	Bald Eagle Lake	2010, 2014	United States Geological Survey	45.1139	-93.0022	277.063	Dfa	4.12	NA	-3.9	-37.05	11.5669	-9.72058	-67.0274	755	6.81458	0.861458	0.870856	3.18708	12839.3	1051.45	0.674109	33.0784	40.164	124
1186	Bybee Lake	1970	United States Geological Survey	45.619	-122.747	6	Csb	8.1	0.5	NA	11.4	27.4675	-9.9774	-72.6197	1012.39	11.6629	1.01117	0.737256	2.82576	12330.4	1108.8	58.08	59.9976	14.2672	9
1187	Gull Pond	2014-2015	United States Geological Survey	41.9558	-70.0119	0	Cfa	0.43	NA	-2.84	-22.8	1.49644	-6.94952	-43.1159	1066	9.62917	1.01958	0.851291	5.4125	13207.5	1046	NA	NA	NA	23
1188	Half Moon Lake	1997-2000	United States Geological Survey	28.0981	-82.5501	10	Cfa	0.13	NA	2.9	12.6	0.453784	-3.36227	-16.9254	1297.95	22.3917	2.00329	0.739759	3.16361	17210.7	1771.47	3.89347	103.189	28.3147	24
1189	Hobbs Lake	1999-2000	United States Geological Survey	28.1586	-82.4665	9.144	Cfa	0.27	NA	2.62	10.4	0.891933	-3.40095	-17.2313	1301.87	22.1917	1.9823	0.740972	2.95085	17269.6	1756.8	1.85994	81.1162	52.3699	13
1190	McLeod Lake	1998-2000	United States Geological Survey	27.9739	-81.7498	34.9788	Cfa	1.88	NA	2.07	11.3	5.48935	-3.25925	-16.1941	1253.12	22.5729	1.97094	0.719839	2.82708	17175.1	1772.5	0.719654	48.6451	74.5775	34
1191	Mound Lake	1999-2000	United States Geological Survey	28.1486	-82.5751	9.33602	Cfa	0.3	NA	1.895	7.45	0.771083	-3.39302	-17.1636	1310.19	22.1543	1.99599	0.747786	3.09837	17326.7	1761.93	3.89347	103.189	28.3147	38
1192	Scargo Lake	2014-2015	United States Geological Survey	41.7448	-70.1802	0	Cfa	0.23	NA	-2.815	-22.8	0.673666	-6.80217	-41.8247	1101.94	9.96833	1.0404	0.849131	5.31262	13230.4	1067.91	NA	NA	NA	23
1193	Smith Lake	1970	United States Geological Survey	45.6096	-122.731	6	Csb	8.1	0.5	NA	6.3	27.4675	-9.9774	-72.6197	1012.39	11.6629	1.01117	0.737256	2.82576	12330.4	1108.8	58.08	59.9976	14.2672	9
1194	Tahoe Lake NS5-4 SW	2016	United States Geological Survey	39.1357	-120.152	1896.77	Csb	462.35	NA	-4.865	-51.05	1328.29	-12.4393	-90.9868	771.488	6.12665	0.457454	0.484894	3.21564	17252.6	1479.98	1.32558	57.7353	39.6957	171
1195	West Lake	2004-2005	IAEA	21.0468	105.836	7	Cwa	5	3.1	-4.165	-34.89	17.1968	-8.29904	-57.3587	1618.1	23.6946	2.448	0.835446	1.33917	14369.2	1279.15	0.756317	31.575	50.4039	46
1196	Lago Pueyrredon	1998	Stern & Blisniuk 2002 (doi:10.1029/2002JD002509)	-47.4586	-71.8605	170	BSk	325	NA	-8.4	-69.6	740.351	-16.0396	-120.131	325.543	5.18486	0.505376	0.571854	7.76667	11024.4	1203.77	3.51265	35.9834	33.4808	51
1197	Eacham Lake	2012	Analyses by Dr. Niels C. Munksgaard, James Cook University, Cairns, Australia	-17.2847	145.626	821	Cfa	0.4	66	1.62929	6.58514	0.750126	-4.23904	-21.6685	2347.07	20.4082	1.91337	0.797863	4.10003	19310.9	1751.46	0.673423	56.4843	88.7317	99
1198	Kinrara Lagoon	2019	Analyses by Dr. Niels C. Munksgaard, James Cook University, Cairns, Australia	-18.4529	145.04	585	Cwa	2	NA	-3.65085	-14.5773	4.19522	-4.19732	-21.054	800.75	21.9979	1.72229	0.651429	2.84583	20115.7	2075.75	1.601	80.7842	58.4354	0
1199	Lagune de Porto Novo	2010	IAEA	6.4972	2.5704	8	Aw	11	2	-3.17	-17.4	24.1485	-2.91307	-12.1608	1218.93	27.3635	2.92586	0.803064	2.1046	16177.3	1554.57	1.90634	76.2916	47.8051	0
1200	M27	2008	Gibson et al. 2017 (https://doi.org/10.1016/j.jhydrol.2016.11.016)	48.43	-91.42	406	Dfb	0.05	NA	-8.44	-67.73	0.08572	-12.8879	-93.0162	746	2.36667	0.686667	0.947583	2.675	12039.3	830	0.0557187	18.4477	52.7777	161
1201	M46	2008	Gibson et al. 2017 (https://doi.org/10.1016/j.jhydrol.2016.11.016)	48.51	-91.7	381	Dfb	5.42	NA	-6.47	-59.19	10.0659	-12.9341	-93.3416	752.5	2.44125	0.694542	0.953373	2.5725	12060.6	826	0.0128754	17.4095	52.0596	231
1202	P72	2008	Gibson et al. 2017 (https://doi.org/10.1016/j.jhydrol.2016.11.016)	48.26	-85.05	416	Dfb	8.19	NA	-9.25	-74.22	17.9565	-12.9379	-92.3747	878.75	1.28073	0.6725	1.00303	3.38932	12049.3	718.697	0.347021	19.703	58.6352	137
1203	Superior Lake	2007	Jasechko et al. 2013 (doi: 10.1038/nature11983)	47.7	-87.5	183	Dfb	82000	147	-8.56	-66.6	204000	-11.7892	-83.8911	822.792	2.94089	0.716169	0.948773	3.9467	12074.6	779.522	0.287733	25.0991	51.8109	432
1204	White Gull Lake	2003	L.Wassenaar, private data	53.915	-105.076	569	Dfb	15	7	-5.63	-79.96	34.8358	-15.8587	-119.862	471.109	0.0851562	0.595013	0.967499	3.35365	12320.2	801.806	-1.70288	15.6316	42.2529	50
1205	Tahuin Lake	1992, 2003-2005, 2013	IAEA	-3.6389	-80.0222	111	BSh	6	NA	-1.885	-11.825	14.3068	-4.5198	-24.7801	561.533	25.3656	2.41661	0.746273	2.31056	13641.3	1470.67	1.95057	93.9365	60.6753	14
1206	Laguna de Alegr­a	2006-2008	IAEA	13.4941	-88.4956	1500	Aw	0.4	2	-2.3	-20.8	0.89835	-6.93765	-45.6342	1999.61	18.994	1.75894	0.800772	2.8044	20288.9	1671.14	0.78243	51.7843	99.1778	NA
1207	Ankkalampi	2013	Isokangas et al 2015 (doi: 10.5194/hess-19-1247-2015)	64.5395	26.6507	100	Dfb	0.04	2.7	-8.6	-71.9	0.084469	-14.5897	-108.685	589.248	1.52087	0.618127	0.906167	2.64167	8335.97	594.248	-1.21866	1.93932	33.2779	18
1208	Anttilanjarvi	2013	Isokangas et al 2015 (doi: 10.5194/hess-19-1247-2015)	64.5459	26.6033	100	Dfb	0.01	5.7	-7.4	-66.4	0.024061	-14.6093	-108.831	595	1.44167	0.613333	0.904265	2.63333	8316.08	590	-1.21866	1.93932	33.2779	NA
1209	Hatajarvi	2013	Isokangas et al 2015 (doi: 10.5194/hess-19-1247-2015)	64.56	26.4848	100	Dfb	0.02	2	-6.5	-61.8	0.044244	-14.6054	-108.776	593.329	1.42501	0.613335	0.90535	2.59167	8338.16	593.663	-1.80943	1.47477	33.6457	NA
1210	Hautajarvi	2013	Isokangas et al 2015 (doi: 10.5194/hess-19-1247-2015)	64.5441	26.6056	100	Dfb	0.03	7.4	-7.7	-68	0.050268	-14.6092	-108.83	595.059	1.44216	0.613333	0.904233	2.63383	8315.87	590.059	-1.21866	1.93932	33.2779	NA
1211	Hautajarvi	2013	Isokangas et al 2015 (doi: 10.5194/hess-19-1247-2015)	64.5371	26.7355	100	Dfb	0.1	3.1	-7.4	-64.5	0.195509	-14.4984	-107.953	584.998	1.59167	0.619167	0.903095	2.66667	8353.63	597.001	-1.21866	1.93932	33.2779	NA
1212	Hietajarvi	2013	Isokangas et al 2015 (doi: 10.5194/hess-19-1247-2015)	64.5257	26.6598	100	Dfb	0.08	3.1	-7.1	-63.7	0.149137	-14.5901	-108.692	588.667	1.54524	0.618195	0.904684	2.65558	8328.08	594.931	-1.21866	1.93932	33.2779	NA
1213	Keskimmainen	2013	Isokangas et al 2015 (doi: 10.5194/hess-19-1247-2015)	64.5231	26.6761	100	Dfb	0.1	3.3	-10.8	-82.8	0.191598	-14.5826	-108.634	586.055	1.57445	0.619158	0.904197	2.65833	8337.84	595.728	-1.21866	1.93932	33.2779	NA
1214	Kirvesjarvi	2013	Isokangas et al 2015 (doi: 10.5194/hess-19-1247-2015)	64.5992	26.4429	100	Dfb	0.1	4.9	-11.4	-87.6	0.18776	-14.5973	-108.689	589.046	1.43102	0.612915	0.904339	2.58333	8317.69	591.066	-1.80943	1.47477	33.6457	NA
1215	Kivi-Ahveroinen	2013	Isokangas et al 2015 (doi: 10.5194/hess-19-1247-2015)	64.5886	26.4472	100	Dfb	0.06	3.9	-9	-74.4	0.090315	-14.5913	-108.646	587.028	1.44125	0.614167	0.905521	2.58333	8323.82	592.974	-1.80943	1.47477	33.6457	49
1216	Lepikonjarvi	2013	Isokangas et al 2015 (doi: 10.5194/hess-19-1247-2015)	64.5397	26.5979	100	Dfb	0.03	6.4	-7.8	-68.3	0.057011	-14.5973	-108.734	591	1.44197	0.615	0.906702	2.625	8331.79	591	-1.21866	1.93932	33.2779	NA
1217	Lianjarvi	2013	Isokangas et al 2015 (doi: 10.5194/hess-19-1247-2015)	64.6005	26.4751	100	Dfb	0.2	0.8	-10.3	-80.5	0.305399	-14.5934	-108.664	590	1.44346	0.61366	0.90463	2.58333	8324.71	593.216	-1.80943	1.47477	33.6457	NA
1218	Loukkojarvi	2013	Isokangas et al 2015 (doi: 10.5194/hess-19-1247-2015)	64.5781	26.5227	100	Dfb	0.03	4.4	-6.8	-63	0.045308	-14.5829	-108.588	586.964	1.48454	0.61503	0.903981	2.6	8330.62	597.036	-1.21866	1.93932	33.2779	NA
1219	Nurkkajarvi	2013	Isokangas et al 2015 (doi: 10.5194/hess-19-1247-2015)	64.5728	26.4539	100	Dfb	0.04	6.8	-8.8	-73.1	0.062893	-14.5929	-108.664	587	1.425	0.614167	0.906578	2.58333	8333.67	593	-1.80943	1.47477	33.6457	NA
1220	Pyarainen	2013	Isokangas et al 2015 (doi: 10.5194/hess-19-1247-2015)	64.5126	26.6608	100	Dfb	0.03	2	-7.9	-67.9	0.06065	-14.5833	-108.646	585	1.58333	0.62	0.904851	2.65	8334.25	596	-1.21866	1.93932	33.2779	NA
1221	Rokuanjarvi	2013	Isokangas et al 2015 (doi: 10.5194/hess-19-1247-2015)	64.5462	26.5449	100	Dfb	1.7	2.7	-8.5	-70.1	2.81726	-14.578	-108.57	587.222	1.49167	0.617315	0.906875	2.60093	8337.51	592.556	-1.21866	1.93932	33.2779	NA
1222	Saarijarvi	2013	Isokangas et al 2015 (doi: 10.5194/hess-19-1247-2015)	64.5375	26.6261	100	Dfb	0.2	11.8	-6.7	-61.1	0.372195	-14.5897	-108.676	592	1.48333	0.615833	0.90524	2.64167	8326.04	592	-1.21866	1.93932	33.2779	NA
1223	Salminen	2013	Isokangas et al 2015 (doi: 10.5194/hess-19-1247-2015)	64.5791	26.4584	100	Dfb	0.3	2.7	-8.3	-69.7	0.565275	-14.6051	-108.76	592.5	1.4125	0.6125	0.904929	2.58333	8325.17	592	-1.80943	1.47477	33.6457	9
1224	Soppinen	2013	Isokangas et al 2015 (doi: 10.5194/hess-19-1247-2015)	64.5922	26.4913	100	Dfb	0.06	1.4	-6.9	-62.3	0.129812	-14.5904	-108.643	581.991	1.45669	0.61406	0.904361	2.59167	8369.41	596.522	-1.80196	1.48064	33.641	49
1225	Valkiajarvi	2013	Isokangas et al 2015 (doi: 10.5194/hess-19-1247-2015)	64.5456	26.6344	100	Dfb	0.1	7	-8.5	-71.2	0.161147	-14.5977	-108.745	590.5	1.5125	0.617083	0.905181	2.6375	8328.83	593.5	-1.21866	1.93932	33.2779	NA
1226	Chala Lake	1963-1965, 1993	IAEA	-3.32333	37.7032	880	Aw	4.2	NA	1.76	2.25	6.77219	-2.02397	-4.9098	695	22.3927	1.90396	0.703033	2.74167	17376.2	1795	2.62225	84.1234	50.7423	277
1227	Mare aux Vacoas Reservoir	1976-1977, 1991-1995	IAEA	-20.3745	57.5054	570	Cfa	5.6	NA	-1.97	-4.85	11.0265	-4.35435	-23.3719	1811.86	20.3702	1.88351	0.787255	2.56845	18081.8	1426.71	8.46617	122.526	46.2636	NA
1228	Apoyo Lake	1981, 1985, 1989, 1997, 2001	IAEA	11.9279	-86.0532	73	Aw	19.4	175	2.13	8.5	38.545	-4.50455	-26.6494	1418.77	26.0098	2.59564	0.771514	2.48777	20966.2	1955.5	1.35184	85.8439	98.3353	412
1229	Karana lake	1975	IAEA	24.9769	51.0281	46	BWh	4	NA	-0.925	1.95	6.20529	-1.52535	-2.65622	74	26.7357	1.71762	0.489132	3.89167	19553.1	2856.43	60.9294	64.5403	5.73313	0
1230	Calm Lake	1999-2000	United States Geological Survey	28.1392	-82.5832	9.33602	Cfa	0.42	NA	2.635	12.55	0.771083	-3.39302	-17.1636	1310.19	22.1543	1.99599	0.747786	3.09837	17326.7	1761.93	3.89347	103.189	28.3147	38
1231	Joshua Tree Pond	2015-2019	United States Geological Survey	34.1394	-116.301	816.254	BWk	0.07	NA	-8	-64.35	0.154734	-7.97472	-54.6928	174.423	18.1716	0.735128	0.35236	3.80833	19332.4	2725.75	7.94099	77.7376	19.0395	0
1232	Moon Lake	1999-2000	United States Geological Survey	28.2856	-82.6165	5	Cfa	0.4	NA	3.01	14.3	0.966408	-3.45227	-17.616	1334.09	21.8797	1.98984	0.758073	3.15671	17238.1	1746.56	1.45007	76.0211	59.4348	7
1233	White Sand Lake nr Baxter MN	2010	United States Geological Survey	46.3595	-94.2874	363.017	Dfb	1.61	NA	-3.47	-35.3	3.05971	-10.7538	-75.8092	677.5	5.11667	0.802083	0.911911	3.16667	12688.4	999.75	0.132614	13.9203	56.7793	129
1234	Hanoi pond	2004	IAEA	20.9782	105.897	29	Cwa	0.3	NA	-2.83	-25.63	0.54366	-8.2206	-56.7408	1625.46	23.646	2.45342	0.839751	1.33922	14435.1	1277.81	0.392341	19.8693	75.2388	1
1235	Narach Lake	1971	Veitshtein 1982 Leningrad	54.8524	26.7759	165	Dfb	79.2	8.9	-7	-57	115.676	-11.4211	-82.8472	667.124	5.51198	0.783974	0.867147	3.1554	10095.1	755.736	-1.68219	-2.45645	47.7018	143
1236	Taiasupeba dam	2018	Da Silva et al 2019	-23.5775	-46.2802	747	Cfb	224	5.5	-3.55	-20.5	225.787	-6.97148	-44.0021	2029.99	17.7702	1.74425	0.857439	2.28455	13857	1116.78	2.3383	70.7993	40.0197	NA
1237	Beaver Dam Lake	1966-1968	IAEA	45.6395	-61.2845	265	Dfa	27.2	1.5	NA	-54	23.1826	-9.79909	-66.1015	1466.7	5.54396	0.863479	0.95297	5.06292	12012	767.7	0.712375	29.7075	55.2974	16
1238	N33	2008	Gibson et al. 2017 (https://doi.org/10.1016/j.jhydrol.2016.11.016)	50.02	-86.69	322	Dfb	6.86	NA	-10.13	-80.63	5.6837	-14.1826	-103.004	767.2	-0.143333	0.650083	1.07474	2.98583	11869.3	687.7	0.141898	23.4373	46.1186	87
1239	Sand Lake	1966-1968	IAEA	46.1383	-59.9205	339	Dfc	5.7	22	NA	-46	8.01468	-9.73109	-65.842	1546.69	5.75833	0.870064	0.946064	5.36474	11828.3	733.692	NA	NA	NA	29
1240	Laja Lake	1987-1988	IAEA	-37.4733	-71.2976	1360	Csb	87	54	-11.225	NA	58.4562	-16.7203	-121.331	1261.58	5.10412	0.534749	0.608503	4.22922	14829.3	1186.7	2.25061	77.0974	34.8322	2
1241	Ahveroinen	2013	Isokangas et al 2015 (doi: 10.5194/hess-19-1247-2015)	64.5048	26.6796	100	Dfb	0.2	4.1	-8	-67.8	0.23661	-14.5714	-108.554	584.264	1.6236	0.621473	0.904387	2.65807	8348.51	596.032	-1.21866	1.93932	33.2779	NA
1242	Etu-Salminen	2013	Isokangas et al 2015 (doi: 10.5194/hess-19-1247-2015)	64.5155	26.6672	100	Dfb	0.1	3.4	-8.1	-68.5	0.098908	-14.5831	-108.646	585	1.57805	0.62	0.905194	2.65529	8341.17	596	-1.21866	1.93932	33.2779	17
1243	Jaakonjarvi	2013	Isokangas et al 2015 (doi: 10.5194/hess-19-1247-2015)	64.584	26.5063	100	Dfb	0.03	2.7	-7.4	-65.3	0.034581	-14.5922	-108.66	587.657	1.45221	0.613853	0.904346	2.59186	8348.62	594.679	-1.21866	1.93932	33.2779	NA
1244	Kiiskeroinen	2013	Isokangas et al 2015 (doi: 10.5194/hess-19-1247-2015)	64.5069	26.6628	100	Dfb	0.001	1	-12.1	-90.2	0.000524	-14.552	-108.389	584	1.64167	0.621667	0.903497	2.63333	8340.75	596	-1.21866	1.93932	33.2779	17
1245	Likainen	2013	Isokangas et al 2015 (doi: 10.5194/hess-19-1247-2015)	64.5037	26.6684	100	Dfb	0.1	0.4	-10.9	-83.4	0.116212	-14.5517	-108.388	584.834	1.64167	0.621667	0.903497	2.64724	8342.14	596.834	-1.21866	1.93932	33.2779	17
1246	Nimisjarvi	2013	Isokangas et al 2015 (doi: 10.5194/hess-19-1247-2015)	64.5263	26.7788	100	Dfb	1.7	1.1	-8.7	-69.7	2.34714	-14.4818	-107.827	581.857	1.66786	0.621429	0.901458	2.68095	8365.74	601.143	-1.82215	3.20231	31.7815	NA
1247	Saarinen	2013	Isokangas et al 2015 (doi: 10.5194/hess-19-1247-2015)	64.5822	26.46	100	Dfb	0.2	6.4	-7.8	-67.5	0.278805	-14.6055	-108.763	591.802	1.41714	0.612384	0.904457	2.58334	8324.61	592.294	-1.80943	1.47477	33.6457	49
1248	Taka-Salminen	2013	Isokangas et al 2015 (doi: 10.5194/hess-19-1247-2015)	64.5181	26.6676	100	Dfb	0.1	5	-9.6	-76.2	0.133123	-14.5829	-108.635	586.567	1.575	0.619167	0.904175	2.65361	8327.44	595	-1.21866	1.93932	33.2779	17
1249	Nicoliere Reservoir	1976-1977, 1991-1995, 2010	IAEA	-20.1515	57.6162	250	Am	1	NA	-2.57	-7	0.562631	-4.04984	-21.1231	1720.69	22.5334	2.129	0.779439	2.64258	18351.4	1598.54	8.90004	128.383	42.0533	NA
1250	Niznee Ershovskoe Lake	2012	Lisitzin et 2013 ( https://doi.org/10.1134/S)	66.54	33.08	3	Dfb	0.12	NA	-8.9	NA	0.112787	-13.7477	-102.243	516.236	0.36995	0.60172	0.958411	3.92403	8171.79	530.572	NA	NA	NA	13
1251	Verkhnee Ershovskoe Lake	2012	Lisitzin et 2013 ( https://doi.org/10.1134/S)	66.54	33.08	3	Dfb	0.1	NA	-11.75	NA	0.112787	-13.7477	-102.243	516.236	0.36995	0.60172	0.958411	3.92403	8171.79	530.572	NA	NA	NA	13
1252	Fuente de Piedra	2004	Montalvan, F. J., et al. Hydrochemical and isotopes studies in a hypersaline wetland to define the hydrogeological conceptual model: Fuente de Piedra Lake (Malaga, Spain). Science of The Total Environment 576 (2017): 335-346.	37.1833	-4.71741	440	Csa	12.21	0.5	3.69	8.84	7.89705	-5.35855	-32.168	603.182	16.2371	1.21008	0.655562	3.03636	17056.1	1705.08	1.50892	49.4647	38.4801	23
1253	Sivash Lake	1969, 1975	Veitshtein 1982 Leningrad	46.083	34.333	-0.6	Cfa	2560	1	-4.3	-62	3085.42	-8.84378	-61.1417	394.908	10.2055	0.984469	0.790822	3.4783	12521	1098.16	0.428728	26.5216	48.2763	273
1254	Duluti Lake	1990, 1994	IAEA	-3.38511	36.7852	1290	Aw	0.6	NA	3.275	17.9	0.754431	-1.7503	-2.48262	903.617	20.1396	1.70788	0.724094	2.52612	16794.7	1611.89	3.55273	86.9548	47.0163	2
1255	Big Fish Lake	2000	United States Geological Survey	28.3717	-82.4079	28	Cfa	2.72	NA	3.615	16.5	2.3905	-3.47179	-17.7873	1315.75	21.875	1.95708	0.745808	2.82917	17203.5	1734.5	0.880166	57.4867	80.1805	26
1256	Eagle Lake	1999-2000	United States Geological Survey	27.9767	-81.7754	33.528	Cfa	2.69	NA	2.45	14.3	3.61887	-3.26132	-16.2102	1252.75	22.5667	1.97083	0.720074	2.82708	17201.4	1774.75	0.736602	48.9452	73.7084	97
1257	Kesterson Pond	1984	United States Geological Survey	37.2486	-120.896	23	BSk	107.68	0	8.28	3.6	91.0101	-6.93541	-49.7487	249.299	16.2517	1.1054	0.598297	2.74552	17365.9	1856.16	4.27169	50.7217	43.2582	71
1258	Grants Lake	1966	IAEA	44.9148	-62.6641	243	Dfb	30	NA	NA	-50.5	0.575517	-9.60423	-64.2383	1564.22	6.16263	0.87395	0.924074	4.99949	12307.6	810.486	0.454856	31.7264	61.6151	77
1259	L15	2008	Gibson et al. 2017 (https://doi.org/10.1016/j.jhydrol.2016.11.016)	49.5	-91.02	456	Dfb	0.11	NA	-9.98	-73.5	0.005595	-14.0692	-102.423	725	0.816667	0.660833	1.01912	2.70833	11920.3	776	0.0907453	21.9365	48.2176	68
1260	Mandroseza Lake	2004	IAEA	-18.932	47.5333	1238	Cwb	14	NA	-2.87	-21.62	3.02832	-6.19619	-36.8302	1270	18.6646	1.89354	0.879985	2.33542	17869.3	1418.25	2.10369	94.8297	62.6991	2
1261	Raonavat Lake	2011-2012	Hoogewerff et al. 2019 (doi:10.1080/10256016)	58.3151	-6.7093	33	Cfb	0.33	NA	-2.99	-24.8	0.140523	-6.92978	-45.8699	1346.69	8.09806	0.921956	0.85372	6.98729	8317.55	632.363	NA	NA	NA	15
1262	South Scadavay Lake	2011-2012	Hoogewerff et al. 2019 (doi:10.1080/10256016)	57.5844	-7.23597	6	Cfb	6.93	NA	-3.5	-24.1	0.143417	-6.72956	-44.0014	1412.1	8.91694	0.954812	0.836401	6.65699	8433.75	627.903	NA	NA	NA	44
1263	American Lake	2000	United States Geological Survey	47.1201	-122.578	73.152	Csb	4.5	NA	-8.175	-63.25	1.03313	-10.5445	-76.0662	1198.5	10.5167	0.964583	0.758911	3.02083	11625.7	967	-2.20644	18.7429	54.1505	39
1264	North Sewage Lagoon Pond	1991	United States Geological Survey	40.4305	-109.451	1555.09	BSk	1	0.5	-14.05	-110	0.252942	-12.8878	-97.836	230.492	7.9541	0.6175	0.577427	2.4	16550.8	1571.49	1.95026	54.7596	26.6011	4
